# Supplementary material for: Oncogenic and Tumor Suppressor Functions for Lymphoid Enhancer Factor 1 in E2a-/- T Acute Lymphoblastic Leukemia
Source: Front Immunol. 2022 Mar 18;13:845488. doi: 10.3389/fimmu.2022.845488 (PMC8971981; doi:10.3389/fimmu.2022.845488)
Supplement: Supplementary file 2 [file Table_1.xls]

## Sheet: dChip_compare_result
[COMPARE_CRITERIA_V2]
$NUM_OPTION_LINE=5
$ARRAY_LIST_FILE=
$COMPARE_ON_GENE_LIST=
$COMPARE_ON_USE_LIST=1
$AVERAGE_USING_STANDARD_ERROR=Yes
$OMIT_AFFY_CONTROL_GENE=Yes
$NUM_CRITERION=1
$Parenthesis	Combine	Baseline	Experiment	E/B>	or B/E>	Use	E-B>	or B-E>	P value <=	P call % of B >=	and P call % of E >=	Pair P value <=
$No	and	4,6	3,5	1.5	1.5	Lower Bound	NA	NA	NA	NA	NA	NA
[COMPARE_RESULT]
probe set	gene	Accession	EntrezGene	Description	baseline mean	experiment mean	fold change	lower bound of FC	upper bound of FC	filtered
1416041_at	Sgk1: serum/glucocorticoid regulated kinase 1	NM_011361	20393	Mm.28405.1	1094.6	610.37	-1.79	-1.53	-2.11	*
1416411_at	Gstm2: glutathione S-transferase, mu 2	NM_008183	14863	Mm.14601.1	264.79	118.68	-2.23	-1.85	-2.66	*
1416630_at	Id3: inhibitor of DNA binding 3	NM_008321	15903	Mm.110.1	655.96	270.53	-2.42	-2.02	-2.83	*
1417023_a_at	Fabp4: fatty acid binding protein 4, adipocyte	NM_024406	11770	Mm.582.1	324.35	94.43	-3.43	-2.79	-4.09	*
1418199_at	Hemgn: hemogen	NM_053149	93966	Mm.25793.1	509.32	257.07	-1.98	-1.57	-2.4	*
1418261_at	Syk: spleen tyrosine kinase	AW907526	20963	Mm.4708.1	300.75	126.19	-2.38	-2.23	-2.55	*
1418262_at	Syk: spleen tyrosine kinase	AW907526	20963	Mm.4708.1	162.33	84.43	-1.92	-1.84	-2	*
1419086_at	Fgfbp1: fibroblast growth factor binding protein 1	U49641	14181	Mm.46053.1	122.42	210.58	1.72	1.59	1.86	*
1419334_at	Ctla4: cytotoxic T-lymphocyte-associated protein 4	NM_009843	12477	Mm.390.1	1933.23	1002.67	-1.93	-1.61	-2.26	*
1421299_a_at	Lef1: lymphoid enhancer binding factor 1	NM_010703	16842	Mm.200634.1	1051.58	163.69	-6.42	-4.79	-8.09	*
1421679_a_at	Cdkn1a: cyclin-dependent kinase inhibitor 1A (P21)	NM_007669	12575	Mm.34446.1	408.3	747.32	1.83	1.81	1.85	*
1422619_at	Ppap2a: phosphatidic acid phosphatase type 2A	NM_008903	19012	Mm.2598.1	369.6	214.23	-1.73	-1.58	-1.87	*
1422620_s_at	Ppap2a: phosphatidic acid phosphatase type 2A	NM_008903	19012	Mm.2598.1	308.37	187.35	-1.65	-1.55	-1.74	*
1422798_at	Cntnap2: contactin associated protein-like 2	AU079588	66797	Mm.45210.1	522.41	273.79	-1.91	-1.69	-2.18	*
1423407_a_at	Fbln2: fibulin 2	BF228318	14115	Mm.6120.1	157.95	264.49	1.67	1.61	1.74	*
1423858_a_at	Hmgcs2: 3-hydroxy-3-methylglutaryl-Coenzyme A synthase 2	BC014714	15360	Mm.10633.1	122.04	203.78	1.67	1.56	1.8	*
1424113_at	Lamb1-1: laminin B1 subunit 1	BG970109	16777	Mm.148395.1	162.59	81.05	-2.01	-1.78	-2.24	*
1424114_s_at	Lamb1-1: laminin B1 subunit 1	BG970109	16777	Mm.148395.1	318.48	160.85	-1.98	-1.86	-2.1	*
1424634_at	Tceal1: transcription elongation factor A (SII)-like 1	BC011290	237052	Mm.40713.1	347.63	135.95	-2.56	-2.03	-3.1	*
1426263_at	Cadm4: cell adhesion molecule 4	AY059394	260299	Mm.178322.1	339.04	161.27	-2.1	-1.92	-2.28	*
1428942_at	Mt2: metallothionein 2	AA796766	17750	Mm.142740.1	538.55	959.04	1.78	1.66	1.92	*
1430448_at	6720418B01Rik: RIKEN cDNA 6720418B01 gene	BB392953	77892	Mm.127780.1	397.75	74.3	-5.35	-3.55	-7.2	*
1433776_at	Lhfp: lipoma HMGIC fusion partner	AV149705	108927	Mm.29465.1	769.56	383.79	-2.01	-1.86	-2.16	*
1434295_at	Rasgrp1: RAS guanyl releasing protein 1	BE691356	19419	Mm.35674.1	1215.02	684.78	-1.77	-1.71	-1.85	*
1435493_at	Dsp: desmoplakin	AV297961	109620	Mm.203911.1	679.87	1159.1	1.7	1.63	1.79	*
1435494_s_at	Dsp: desmoplakin	AV297961	109620	Mm.203911.1	1024.7	1839.68	1.8	1.66	1.95	*
1436598_at	Icos: inducible T-cell co-stimulator	AV313923	54167	Mm.34314.1	215.82	140.8	-1.53	-1.51	-1.56	*
1437992_x_at	Gja1: gap junction protein, alpha 1	BB039269	14609	Mm.4504.3	1425.01	877.36	-1.62	-1.54	-1.71	*
1442263_at	Rgs13: regulator of G-protein signaling 13	BB257313	246709	Mm.38271.1	306.52	152.64	-2.01	-1.79	-2.28	*
1445536_at	AW061096: expressed sequence AW061096	AW061096	98661	Mm.37455.1	323.23	186.28	-1.74	-1.52	-1.95	*
1448390_a_at	Dhrs3: dehydrogenase/reductase (SDR family) member 3	NM_011303	20148	Mm.14063.1	144.13	229.98	1.6	1.53	1.66	*
1448617_at	Cd53: CD53 antigen	NM_007651	12508	Mm.2692.1	202.76	130.26	-1.56	-1.5	-1.62	*
1451248_at	Prmt7: protein arginine N-methyltransferase 7	BC006705	214572	Mm.153872.1	4436.3	2186.87	-2.03	-1.78	-2.29	*
1451263_a_at	Fabp4: fatty acid binding protein 4, adipocyte	BC002148	11770	Mm.582.2	179.34	80.56	-2.23	-1.58	-3.48	*
1452354_at	2810459M11Rik: RIKEN cDNA 2810459M11 gene	AK013367	72792	Mm.54981.1	589.81	264.19	-2.23	-2.16	-2.31	*
1454734_at	Lef1: lymphoid enhancer binding factor 1	AV156352	16842	Mm.2029.1	7713.05	2024.88	-3.81	-3.23	-4.53	*
1456980_at	Rab44: RAB44, member RAS oncogene family	BB136403	442827	Mm.20023.1	385.15	820.34	2.13	1.8	2.47	*
1457271_at	Gm131: gene model 131, (NCBI)	AI326975	229697	Mm.20167.1	692.46	189.8	-3.65	-3.11	-4.31	*
1460218_at	Cd52: CD52 antigen	NM_013706	23833	Mm.24130.1	379.88	177.49	-2.14	-1.84	-2.49	*
1460407_at	Spib: Spi-B transcription factor (Spi-1/PU.1 related)	BM244106	272382	Mm.8012.1	104.19	222.67	2.14	1.82	2.46	*
1460555_at	Fam65b: family with sequence similarity 65, member B	BM242294	193385	Mm.1902.1	615.23	388.5	-1.58	-1.52	-1.65	*
$	41 genes satisfied the comparison filtering criteria
