# Supplementary material for: Oncogenic and Tumor Suppressor Functions for Lymphoid Enhancer Factor 1 in E2a-/- T Acute Lymphoblastic Leukemia
Source: Front Immunol. 2022 Mar 18;13:845488. doi: 10.3389/fimmu.2022.845488 (PMC8971981; doi:10.3389/fimmu.2022.845488)
Supplement: Supplementary file 4 [file Table_3.xls]

## Sheet: SKOvsDKO.htseq.edgeR.txt
	Chr	Start	End	width	Strand	DKO102.4	DKO170.2	DKO192.3	DKO241	DKO548	DKO713	DKO79.9	DKOTu3	SKO115.2	SKO132	SKO137.1	SKO156.6	SKO163.5	SKO186.5	SKO95	logFC	logCPM	LR	PValue	adj.p	gene	biotype	description
ENSMUSG00000000001	chr3	107910198	107949064	3262	-	394.648	219.546	297.977	272.591	320.938	441.434	229.76	482.892	261.461	365.738	341.489	453.395	248.423	435.663	262.558	-0.00104401	8.39067	2.48853e-05	0.99602	0.999936	Gnai3	protein_coding	guanine nucleotide binding protein (G protein), alpha inhibiting 3 [Source:MGI Symbol;Acc:MGI:95773]
ENSMUSG00000000028	chr16	18780540	18812080	4722	-	131.207	146.917	153.032	158.914	141.463	122.293	130.232	100.416	112.825	130.995	153.017	142.113	110.96	140.717	127.869	-0.0757225	7.06505	0.194852	0.658909	0.999936	Cdc45	protein_coding	cell division cycle 45 [Source:MGI Symbol;Acc:MGI:1338073]
ENSMUSG00000000031	chr7	149761434	149764048	6343	-	3.76414	25.8477	3.08494	0.0530952	29.9028	5.02508	0.206063	5.78313	8.13665	4.90887	0.622019	22.7767	0.161279	26.74	0	-0.0804321	3.24049	0.00622312	0.937123	0.999936	H19	lincRNA	H19 fetal liver mRNA [Source:MGI Symbol;Acc:MGI:95891]
ENSMUSG00000000056	chr11	121098567	121117170	5355	+	35.7349	26.4859	33.7006	64.9885	47.7295	42.4232	50.6915	45.8971	51.1002	40.9256	58.4698	55.2853	46.4483	55.3764	42.3466	0.183357	5.54105	0.627705	0.428198	0.999936	Narf	protein_coding	nuclear prelamin A recognition factor [Source:MGI Symbol;Acc:MGI:1914858]
ENSMUSG00000000078	chr13	5860735	5869639	4217	+	74.0118	14.4236	5.70247	0.0530952	28.3502	33.0979	0.618189	54.4666	23.0106	25.5372	24.632	15.3915	26.0197	24.0375	22.2101	-0.229531	4.65083	0.111015	0.738991	0.999936	Klf6	protein_coding	Kruppel-like factor 6 [Source:MGI Symbol;Acc:MGI:1346318]
ENSMUSG00000000085	chr4	120077886	120202804	22663	+	34.8061	39.0587	13.0409	15.8224	38.3562	19.0373	40.8005	41.6386	1.3993	44.7865	32.345	0.690204	37.0404	0.284468	86.7668	-0.0926727	4.89802	0.017754	0.894	0.999936	Scmh1	protein_coding	sex comb on midleg homolog 1 [Source:MGI Symbol;Acc:MGI:1352762]
ENSMUSG00000000088	chr9	57369039	57380231	690	+	194.953	335.381	137.607	158.33	134.103	141.668	257.167	148.101	160.142	136.952	191.333	248.059	126.066	165.94	129.989	-0.21758	7.48115	0.857108	0.354549	0.999936	Cox5a	protein_coding	cytochrome c oxidase subunit Va [Source:MGI Symbol;Acc:MGI:88474]
ENSMUSG00000000120	chr11	95430132	95449049	3446	-	5.37734	24.1245	2.57078	26.8131	0.460044	60.5908	0.206063	4.04819	1.3993	0.110312	0.124404	0.552163	5.16092	0.284468	26.8641	-1.69258	3.47299	2.64697	0.103747	0.782158	Ngfr	protein_coding	nerve growth factor receptor (TNFR superfamily, member 16) [Source:MGI Symbol;Acc:MGI:97323]
ENSMUSG00000000131	chr7	133245229	133344015	31920	-	212.405	138.62	203.559	220.026	214.955	265.169	198.233	217.972	210.413	215.549	247.688	200.573	249.606	242.936	270.622	0.138726	7.78658	0.664961	0.414814	0.999936	Xpo6	protein_coding	exportin 6 [Source:MGI Symbol;Acc:MGI:2429950]
ENSMUSG00000000134	chrX	7339686	7352328	37886	+	42.2366	33.1233	33.5137	24.6892	35.4234	36.2868	36.2671	36.9069	21.4559	45.669	25.9382	33.889	22.0414	38.0713	26.6798	-0.221593	5.0414	0.713979	0.398126	0.999936	Tfe3	protein_coding	transcription factor E3 [Source:MGI Symbol;Acc:MGI:98511]
ENSMUSG00000000142	chr11	108781663	108812097	11902	+	259.188	229.374	235.624	146.808	104.2	195.543	76.8615	237.108	85.2534	20.0216	87.2071	63.0156	63.8127	74.8625	19.9061	-1.67608	6.99881	25.3533	4.77338e-07	0.000187132	Axin2	protein_coding	axin2 [Source:MGI Symbol;Acc:MGI:1270862]
ENSMUSG00000000148	chr5	141180965	141195333	28956	+	30.2598	23.4863	35.991	43.4849	27.8902	30.0538	38.5338	31.3866	30.3699	40.705	31.8474	28.5054	34.5674	28.6364	35.573	-0.0117894	5.03545	0.00230829	0.961681	0.999936	Brat1	protein_coding	BRCA1-associated ATM activator 1 [Source:MGI Symbol;Acc:MGI:1891679]
ENSMUSG00000000149	chr5	141234362	141306385	4579	-	29.4287	32.6127	32.3919	54.3163	2.24271	42.9547	51.3097	34.2782	57.4748	25.7026	32.656	42.1024	50.5878	35.5111	35.9416	0.178535	5.22358	0.213191	0.644278	0.999936	Gna12	protein_coding	guanine nucleotide binding protein, alpha 12 [Source:MGI Symbol;Acc:MGI:95767]
ENSMUSG00000000167	chr9	50425426	50433105	7139	+	2.49313	2.10611	1.82292	1.85833	4.25541	2.4159	2.47276	2.94414	1.8139	2.97842	2.48808	2.27767	1.55903	2.22833	2.25787	-0.223753	1.32604	0.194314	0.65935	0.999936	Pih1d2	protein_coding	PIH1 domain containing 2 [Source:MGI Symbol;Acc:MGI:1919864]
ENSMUSG00000000168	chr9	50442738	50467885	7053	-	108.818	101.029	108.02	105.075	112.251	118.669	88.6071	110.142	96.1886	143.019	97.5948	109.742	87.8432	101.176	109.76	-0.0340531	6.738	0.0397687	0.841934	0.999936	Dlat	protein_coding	dihydrolipoamide S-acetyltransferase (E2 component of pyruvate dehydrogenase complex) [Source:MGI Symbol;Acc:MGI:2385311]
ENSMUSG00000000171	chr9	50404443	50411954	1287	-	230.59	266.518	181.497	190.771	190.401	177.81	197.202	184.114	169.522	226.691	195.003	242.745	145.043	198.511	183.855	-0.0895181	7.63871	0.258225	0.611342	0.999936	Sdhd	protein_coding	succinate dehydrogenase complex, subunit D, integral membrane protein [Source:MGI Symbol;Acc:MGI:1914175]
ENSMUSG00000000184	chr6	127075797	127101066	5701	-	57.0487	8.74353	4.3937	0.265476	5.06048	287.637	63.0553	214.659	1.45112	0	0.0622019	35.8216	12.9023	50.8249	0	-2.4847	5.64549	4.2646	0.0389145	0.486722	Ccnd2	protein_coding	cyclin D2 [Source:MGI Symbol;Acc:MGI:88314]
ENSMUSG00000000194	chr2	31007836	31075068	14141	+	43.9965	24.6351	38.1411	40.6178	37.206	37.8813	35.855	38.4316	37.6255	49.0335	37.8188	36.7188	41.3411	42.2909	34.2828	0.0773692	5.26616	0.117399	0.731873	0.999936	Gpr107	protein_coding	G protein-coupled receptor 107 [Source:MGI Symbol;Acc:MGI:2139054]
ENSMUSG00000000223	chrX	130939090	130991112	30517	+	4.00857	0.702035	1.6827	4.30071	3.1628	3.04404	2.26669	2.31325	0.932864	2.59232	2.17707	1.51845	1.29023	1.89645	3.36377	-0.474496	1.31037	0.720543	0.395966	0.999936	Drp2	protein_coding	dystrophin related protein 2 [Source:MGI Symbol;Acc:MGI:107432]
ENSMUSG00000000244	chr7	150190951	150205549	16153	+	19.7006	26.4859	33.093	12.3712	6.49812	38.9443	59.5522	20.0832	23.2698	52.398	10.9475	30.9901	55.4799	38.6402	16.8188	0.245144	4.88679	0.347929	0.555288	0.999936	Tspan32	protein_coding	tetraspanin 32 [Source:MGI Symbol;Acc:MGI:1350360]
ENSMUSG00000000247	chr2	38194801	38225253	8101	+	15.2521	23.7416	11.8256	16.8312	8.22328	25.7535	26.7882	10.3571	4.19789	6.94964	20.4022	10.5601	18.9234	6.73241	28.5229	-0.356571	3.98021	0.588124	0.443146	0.999936	Lhx2	protein_coding	LIM homeobox protein 2 [Source:MGI Symbol;Acc:MGI:96785]
ENSMUSG00000000253	chr13	45602813	45641751	2782	+	21.4116	68.5442	41.0858	33.1845	36.4585	24.4972	48.8369	18.138	10.8316	26.4748	13.249	15.0464	7.52635	12.3744	22.9474	-1.27803	4.74787	12.1499	0.000490913	0.0272688	Gmpr	protein_coding	guanosine monophosphate reductase [Source:MGI Symbol;Acc:MGI:1913605]
ENSMUSG00000000275	chr11	88860690	88881607	17634	+	158.436	97.4553	156.865	159.657	153.31	182.787	120.959	163.137	143.661	96.4676	156.811	135.694	150.366	170.301	122.755	-0.119501	7.1798	0.422109	0.515887	0.999936	Trim25	protein_coding	tripartite motif-containing 25 [Source:MGI Symbol;Acc:MGI:102749]
ENSMUSG00000000276	chr11	88896493	88928164	17117	-	26.0557	23.9968	34.0746	77.8906	53.6526	34.9823	17.7214	41.7963	32.1838	44.3453	26.3114	22.2936	34.675	27.2141	52.9448	-0.20528	5.20443	0.439807	0.507216	0.999936	Dgke	protein_coding	diacylglycerol kinase, epsilon [Source:MGI Symbol;Acc:MGI:1889276]
ENSMUSG00000000278	chr11	88785334	88816779	3957	-	43.4587	34.3359	44.5447	71.3068	34.6758	27.8312	26.3761	36.5389	68.721	27.4125	41.7375	34.4412	57.1465	28.9683	18.3394	-0.0349933	5.31905	0.0133837	0.9079	0.999936	Scpep1	protein_coding	serine carboxypeptidase 1 [Source:MGI Symbol;Acc:MGI:1921867]
ENSMUSG00000000282	chr11	74644422	74659227	5989	+	48.8849	49.2063	50.9483	45.8211	37.7236	35.4171	47.1884	52.2059	49.39	48.0959	49.6371	50.73	67.8984	43.7606	35.3887	0.0774824	5.57406	0.12774	0.720787	0.999936	Mnt	protein_coding	max binding protein [Source:MGI Symbol;Acc:MGI:109150]
ENSMUSG00000000290	chr10	76992997	77028453	8994	+	21.2161	30.4428	58.0062	80.5984	36.516	14.4954	31.7337	17.034	42.6526	20.5731	66.8049	68.2611	122.357	71.2118	120.358	1.00384	5.7482	7.15706	0.00746695	0.179423	Itgb2	protein_coding	integrin beta 2 [Source:MGI Symbol;Acc:MGI:96611]
ENSMUSG00000000295	chr10	31033188	31048010	6031	+	42.9699	64.0767	40.6184	40.7771	34.9633	32.4214	47.6006	36.8543	47.3688	36.458	34.8953	47.0029	35.9652	34.1362	49.9957	-0.0875461	5.39124	0.136611	0.711673	0.999936	Hddc2	protein_coding	HD domain containing 2 [Source:MGI Symbol;Acc:MGI:1916942]
ENSMUSG00000000301	chr11	59784116	59859991	6680	-	5.32846	11.807	7.01123	8.49522	7.87825	3.81713	8.44859	4.8368	6.58187	5.51558	9.14368	9.38677	4.30077	5.54712	7.51088	-0.0993758	2.83428	0.0405805	0.84035	0.999936	Pemt	protein_coding	phosphatidylethanolamine N-methyltransferase [Source:MGI Symbol;Acc:MGI:104535]
ENSMUSG00000000303	chr8	109127251	109194146	8422	+	3.12864	68.0974	25.1937	5.89356	0	0.338226	20.6063	19.6101	224.613	0.496403	2.23927	19.8088	75.1559	70.1688	3.64024	1.61737	5.17714	2.85302	0.0912024	0.740365	Cdh1	protein_coding	cadherin 1 [Source:MGI Symbol;Acc:MGI:88354]
ENSMUSG00000000325	chr16	18348275	18407169	39059	+	19.8962	35.3571	62.5869	80.2268	30.8229	4.5419	51.1036	19.0318	59.9106	21.2902	93.4273	61.5662	46.287	92.3098	111.235	0.861462	5.71903	4.30145	0.0380799	0.47819	Arvcf	protein_coding	armadillo repeat gene deleted in velo-cardio-facial syndrome [Source:MGI Symbol;Acc:MGI:109620]
ENSMUSG00000000326	chr16	18406979	18426945	5685	-	21.7538	37.4632	23.6045	30.689	33.6982	18.6991	3.9152	24.2366	13.1637	47.9856	41.1155	28.3674	8.60154	28.4942	39.9505	0.243993	4.75723	0.351728	0.553137	0.999936	Comt	protein_coding	catechol-O-methyltransferase [Source:MGI Symbol;Acc:MGI:88470]
ENSMUSG00000000339	chr3	116191881	116211126	4548	-	48.2494	55.2693	41.1325	41.2549	43.1291	37.9297	48.0127	42.1117	39.6985	42.0839	42.4839	47.6241	37.0404	40.8211	40.5495	-0.13466	5.43813	0.410117	0.52191	0.999936	Rtca	protein_coding	RNA 3'-terminal phosphate cyclase [Source:MGI Symbol;Acc:MGI:1913618]
ENSMUSG00000000340	chr3	116215988	116252894	3296	+	54.6534	29.6769	38.515	52.2987	67.4539	47.2067	40.5944	63.3516	74.0072	61.1678	51.3788	53.0767	49.8889	50.3034	43.8672	0.128156	5.69827	0.316942	0.573451	0.999936	Dbt	protein_coding	dihydrolipoamide branched chain transacylase E2 [Source:MGI Symbol;Acc:MGI:105386]
ENSMUSG00000000346	chr15	100446069	100451184	1838	+	524.047	450.898	381.738	401.718	395.81	425.73	433.557	451.663	441.141	429.609	447.543	470.926	358.469	382.562	330.986	-0.112143	8.72299	0.520521	0.47062	0.999936	Dazap2	protein_coding	DAZ associated protein 2 [Source:MGI Symbol;Acc:MGI:1344344]
ENSMUSG00000000355	chrX	35953755	35966699	3682	+	52.8446	58.5242	38.1878	43.3787	49.8572	43.0514	58.3159	47.1063	49.9082	43.187	58.2832	62.4634	44.1904	56.7988	43.6829	0.0404672	5.64879	0.0360702	0.849371	0.999936	Mcts1	protein_coding	malignant T cell amplified sequence 1 [Source:MGI Symbol;Acc:MGI:1916245]
ENSMUSG00000000374	chr10	77649470	77707387	5048	-	72.2031	43.4624	73.3842	70.7227	72.5719	87.5523	57.4916	85.0646	64.4713	75.8944	74.7045	65.6384	81.6071	81.0259	68.9342	0.0317307	6.16629	0.0262159	0.871374	0.999936	Trappc10	protein_coding	trafficking protein particle complex 10 [Source:MGI Symbol;Acc:MGI:1336209]
ENSMUSG00000000378	chr11	6446890	6496747	9259	+	64.3815	52.1421	46.1339	72.3687	64.0611	99.7768	59.3462	55.781	101.527	50.964	45.0964	61.4971	81.1233	58.9323	59.7645	0.00128205	6.02642	2.99697e-05	0.995632	0.999936	Ccm2	protein_coding	cerebral cavernous malformation 2 [Source:MGI Symbol;Acc:MGI:2384924]
ENSMUSG00000000384	chr11	6515601	6526070	14012	-	163.716	134.535	127.043	197.62	147.444	146.259	120.547	147.154	112.514	139.048	139.519	161.232	121.389	141.76	117.363	-0.178746	7.14478	1.09523	0.295314	0.999936	Tbrg4	protein_coding	transforming growth factor beta regulated gene 4 [Source:MGI Symbol;Acc:MGI:1100868]
ENSMUSG00000000385	chr16	97786291	97832802	3159	-	0.0977699	1.21261	0.654381	0.318571	1.26512	0	0	1.52464	0	23.2758	2.73688	2.69179	0.107519	4.12478	0.092158	2.78925	1.40315	6.45912	0.0110384	0.227932	Tmprss2	protein_coding	transmembrane protease, serine 2 [Source:MGI Symbol;Acc:MGI:1354381]
ENSMUSG00000000386	chr16	97668642	97684514	14627	-	12.2212	16.3383	5.46876	2.12381	18.0567	0.338226	2.06063	10.4622	0.207303	298.172	21.1487	26.0207	0.752635	41.2953	0.645106	2.63347	4.88877	8.03972	0.00457626	0.127999	Mx1	protein_coding	myxovirus (influenza virus) resistance 1 [Source:MGI Symbol;Acc:MGI:97243]
ENSMUSG00000000399	chr6	126771881	126799162	1322	-	141.962	177.36	116.62	130.826	160.44	106.396	143.626	135.483	109.145	141.199	120.174	143.907	128.808	112.649	121.28	-0.180263	7.05655	1.06723	0.301573	0.999936	Ndufa9	protein_coding	NADH dehydrogenase (ubiquinone) 1 alpha subcomplex, 9 [Source:MGI Symbol;Acc:MGI:1913358]
ENSMUSG00000000409	chr4	129225588	129250885	9143	-	872.841	928.091	846.583	971.854	538.999	652.245	1261.31	597.398	1257.86	319.518	886.688	893.331	1192.39	727.527	756.479	0.0307514	9.72975	0.0161612	0.89884	0.999936	Lck	protein_coding	lymphocyte protein tyrosine kinase [Source:MGI Symbol;Acc:MGI:96756]
ENSMUSG00000000420	chr18	24363845	24445319	12079	+	155.356	126.303	163.829	172.081	170.964	183.367	146.099	170.76	237.673	148.59	184.926	200.78	186.062	190.594	193.624	0.227038	7.45691	1.89308	0.168855	0.916586	Galnt1	protein_coding	UDP-N-acetyl-alpha-D-galactosamine:polypeptide N-acetylgalactosaminyltransferase 1 [Source:MGI Symbol;Acc:MGI:894693]
ENSMUSG00000000439	chr6	115551949	115568688	3864	+	32.8507	40.3989	33.2332	30.689	48.5346	31.0202	37.5035	41.6911	30.94	31.3285	33.0914	32.0945	38.922	27.1667	29.8131	-0.240177	5.12129	1.00938	0.315051	0.999936	Mkrn2	protein_coding	makorin, ring finger protein, 2 [Source:MGI Symbol;Acc:MGI:1914277]
ENSMUSG00000000441	chr6	115568085	115626653	16606	-	175.253	158.66	161.866	181.32	197.474	145.486	206.063	197.047	169.367	179.698	176.716	178.211	231.166	179.167	177.266	0.0302042	7.50117	0.0340309	0.853641	0.999936	Raf1	protein_coding	v-raf-leukemia viral oncogene 1 [Source:MGI Symbol;Acc:MGI:97847]
ENSMUSG00000000486	chr7	134357961	134362012	8816	-	317.85	468.832	372.53	308.43	250.551	311.361	472.915	261.187	480.269	227.904	372.465	409.981	426.099	350.939	518.942	0.180622	8.53625	0.782499	0.376378	0.999936	2022-09-01	protein_coding	septin 1 [Source:MGI Symbol;Acc:MGI:1858916]
ENSMUSG00000000530	chr15	100958953	100975767	20283	+	3.95968	0.765857	0.373932	1.96452	0.172516	2.60917	9.89103	3.57503	14.8222	0.66187	0.248808	0.483143	10.1068	0.616347	0.322553	0.431601	1.72929	0.233965	0.628599	0.999936	Acvrl1	protein_coding	activin A receptor, type II-like 1 [Source:MGI Symbol;Acc:MGI:1338946]
ENSMUSG00000000531	chr15	101054638	101063186	2013	+	5.13292	3.19107	1.16854	5.04404	0.115011	0.338226	1.03032	8.72727	7.61839	0.110312	4.04312	1.51845	7.25755	1.04305	0.599027	0.024948	1.72113	0.000922971	0.975764	0.999936	Grasp	protein_coding	GRP1 (general receptor for phosphoinositides 1)-associated scaffold protein [Source:MGI Symbol;Acc:MGI:1860303]
ENSMUSG00000000532	chr15	101004556	101043032	3277	+	21.0205	11.424	36.9258	28.3528	2.64525	21.7914	34.8247	20.1358	39.8022	2.59232	29.4837	15.1845	47.6848	20.3395	25.5278	0.216258	4.57933	0.193911	0.659681	0.999936	Acvr1b	protein_coding	activin A receptor, type 1B [Source:MGI Symbol;Acc:MGI:1338944]
ENSMUSG00000000538	chr11	60040216	60166407	34192	-	31.0419	22.3375	30.1483	32.388	49.1097	35.4654	18.3396	36.0657	17.1025	53.1702	36.6991	32.3015	24.7294	34.9421	32.8083	0.0189293	5.02728	0.00424406	0.948057	0.999936	Tom1l2	protein_coding	target of myb1-like 2 (chicken) [Source:MGI Symbol;Acc:MGI:2443306]
ENSMUSG00000000552	chr15	103144319	103170517	6926	-	3.12864	22.9119	33.3267	12.9021	0.747571	8.35902	76.6555	14.4578	2.79859	49.4748	0.808625	9.93893	6.28988	10.715	2.76474	-0.907072	4.03394	1.49149	0.221985	0.997205	Zfp385a	protein_coding	zinc finger protein 385A [Source:MGI Symbol;Acc:MGI:1352495]
ENSMUSG00000000555	chr15	103174720	103197194	4379	-	0	0	0	0.318571	0	0	0	2.73384	0	19.1391	0	0	0.0537596	0	0	2.75775	0.671681	1.99691	0.157621	0.905311	Itga5	protein_coding	integrin alpha 5 (fibronectin receptor alpha) [Source:MGI Symbol;Acc:MGI:96604]
ENSMUSG00000000561	chr3	105762287	105787518	14710	+	255.962	223.503	253.807	201.868	220.016	245.552	363.083	248.412	248.349	225.698	203.649	281.741	216.813	246.871	218.415	-0.123527	7.92957	0.535118	0.464463	0.999936	Wdr77	protein_coding	WD repeat domain 77 [Source:MGI Symbol;Acc:MGI:1917715]
ENSMUSG00000000562	chr3	105673776	105711846	3589	+	0.488849	0.44675	0.981572	0	0.172516	0.48318	11.1274	0.26287	1.08834	1.70983	0.684221	6.00477	0.430077	9.24521	0.184316	0.720407	1.00999	0.554242	0.45659	0.999936	Adora3	protein_coding	adenosine A3 receptor [Source:MGI Symbol;Acc:MGI:104847]
ENSMUSG00000000563	chr3	105745616	105763017	6315	-	263.93	356.762	251.516	227.353	209.262	206.56	411.508	222.02	270.842	251.235	241.903	315.009	210.415	259.767	218.276	-0.115971	8.03116	0.367526	0.544356	0.999936	Atp5f1	protein_coding	ATP synthase, H+ transporting, mitochondrial F0 complex, subunit B1 [Source:MGI Symbol;Acc:MGI:1100495]
ENSMUSG00000000568	chr5	100387445	100407957	15063	-	533.873	655.19	482.139	380.798	352.164	420.077	542.152	461.179	511.209	392.213	547.066	588.744	462.763	442.774	487.562	0.00811275	8.92365	0.00212543	0.963229	0.999936	Hnrnpd	protein_coding	heterogeneous nuclear ribonucleoprotein D [Source:MGI Symbol;Acc:MGI:101947]
ENSMUSG00000000579	chr17	6646959	6655064	7007	-	16.0343	13.7854	22.9501	27.4502	18.7468	14.1089	34.0004	16.1402	22.2851	12.2998	19.8424	18.4284	17.902	23.4686	19.0767	-0.111011	4.30409	0.105901	0.74486	0.999936	Dynlt1c	protein_coding	dynein light chain Tctex-type 1C [Source:MGI Symbol;Acc:MGI:3807476]
ENSMUSG00000000581	chr11	17157582	17169179	5049	+	58.6131	91.0731	59.7824	86.1734	73.952	48.8012	48.6309	58.1468	69.8611	47.3789	61.4555	71.9192	55.1036	49.4026	51.0556	-0.208158	5.9655	0.887639	0.346118	0.999936	C1d	protein_coding	C1D nuclear receptor co-repressor [Source:MGI Symbol;Acc:MGI:1927354]
ENSMUSG00000000594	chr11	54911617	54926531	4127	+	21.4605	22.9757	20.4728	29.8395	17.7117	15.7034	31.9398	14.4053	139.463	22.8345	18.163	18.8426	56.125	16.4991	43.4525	1.02465	5.0319	6.21433	0.012672	0.248701	Gm2a	protein_coding	GM2 ganglioside activator protein [Source:MGI Symbol;Acc:MGI:95762]
ENSMUSG00000000600	chr5	3803165	3847487	14575	+	54.6534	43.0156	67.822	82.2444	57.8505	71.2691	57.2855	65.4546	71.3123	44.1247	62.0153	55.0092	71.6078	71.5437	57.138	-0.0362823	5.96233	0.0302358	0.861956	0.999936	Krit1	protein_coding	KRIT1, ankyrin repeat containing [Source:MGI Symbol;Acc:MGI:1930618]
ENSMUSG00000000605	chr7	7235027	7252222	9288	-	46.0985	31.1448	46.8818	50.5997	36.4585	54.4061	49.2491	47.6846	50.8411	38.2782	48.6419	46.1746	52.3619	52.9584	52.2075	0.0851972	5.55674	0.158708	0.690349	0.999936	Clcn4-2	protein_coding	chloride channel 4-2 [Source:MGI Symbol;Acc:MGI:104571]
ENSMUSG00000000627	chr6	82861879	82889763	7185	-	0.586619	0.574393	0.327191	0.637142	0.172516	1.01468	2.47276	0.368018	4.87162	1.65468	1.18184	1.17335	5.16092	1.46975	3.36377	1.87513	0.817491	8.39599	0.00376049	0.11286	Sema4f	protein_coding	sema domain, immunoglobulin domain (Ig), TM domain, and short cytoplasmic domain [Source:MGI Symbol;Acc:MGI:1340055]
ENSMUSG00000000628	chr6	82675019	82724448	9404	-	54.8	30.9534	37.2997	49.113	85.1081	78.2269	25.9639	85.3275	62.9683	72.6402	40.4935	45.3464	109.616	39.0195	69.1185	0.139883	5.89147	0.220455	0.638693	0.999936	Hk2	protein_coding	hexokinase 2 [Source:MGI Symbol;Acc:MGI:1315197]
ENSMUSG00000000631	chr11	77576748	77679482	109262	+	104.027	98.5402	197.997	192.948	164.581	143.505	165.057	166.344	155.685	154.105	107.547	130.448	213.963	208.61	177.358	0.0695957	7.31038	0.119528	0.729547	0.999936	Myo18a	protein_coding	myosin XVIIIA [Source:MGI Symbol;Acc:MGI:2667185]
ENSMUSG00000000682	chr4	133638363	133650997	1400	-	9.58145	1.72318	1.02831	1.80524	0.0575055	5.21835	22.2548	2.36583	38.4029	0.330935	2.23927	3.58906	19.3535	3.17656	4.28535	0.896204	2.91755	1.07873	0.298981	0.999936	Cd52	protein_coding	CD52 antigen [Source:MGI Symbol;Acc:MGI:1346088]
ENSMUSG00000000686	chr11	77328623	77352109	3695	+	2.10205	1.91464	3.64584	4.3538	2.0702	0.338226	9.89103	3.68018	18.6055	2.97842	2.98569	2.20865	19.0309	3.12915	22.8091	1.56724	2.74885	5.16945	0.0229875	0.359574	Abhd15	protein_coding	abhydrolase domain containing 15 [Source:MGI Symbol;Acc:MGI:1914727]
ENSMUSG00000000708	chr17	53706186	53812045	7394	+	91.7082	40.7819	75.768	68.9706	74.6996	106.155	104.268	79.1764	108.368	69.6067	57.6612	67.2949	77.7902	83.3017	94.6463	-0.0283849	6.32351	0.0166247	0.897408	0.999936	Kat2b	protein_coding	K(lysine) acetyltransferase 2B [Source:MGI Symbol;Acc:MGI:1343094]
ENSMUSG00000000711	chr10	128114249	128133324	3166	-	58.8575	40.5266	60.3433	57.0242	46.9245	64.9394	67.7948	52.9945	59.6515	59.458	54.6755	49.2805	50.8566	55.8979	48.7055	-0.0798171	5.78821	0.16411	0.685401	0.999936	Rab5b	protein_coding	RAB5B, member RAS oncogene family [Source:MGI Symbol;Acc:MGI:105938]
ENSMUSG00000000732	chr10	77532105	77546000	3965	+	0	1.02114	1.26202	0	0.115011	0	0	0.841183	4.35337	13.458	5.16276	3.24396	1.12895	4.97819	8.93933	3.75935	1.64525	15.5381	8.08609e-05	0.00735072	Icosl	protein_coding	icos ligand [Source:MGI Symbol;Acc:MGI:1354701]
ENSMUSG00000000738	chr8	125586842	125621660	18913	+	70.3943	74.7349	74.693	81.6603	75.8497	70.8826	69.2372	78.6506	75.5102	84.8848	71.4078	70.6078	71.9841	79.414	78.703	0.00107973	6.23691	3.81715e-05	0.99507	0.999936	Spg7	protein_coding	spastic paraplegia 7 homolog (human) [Source:MGI Symbol;Acc:MGI:2385906]
ENSMUSG00000000740	chr8	125626250	125629144	4455	+	521.016	958.853	486.205	372.409	392.532	400.798	649.923	441.253	479.907	332.645	432.552	529.248	437.119	387.066	437.29	-0.314681	8.92774	2.21634	0.136556	0.868994	Rpl13	protein_coding	ribosomal protein L13 [Source:MGI Symbol;Acc:MGI:105922]
ENSMUSG00000000743	chr8	125728164	125736663	4242	-	78.8514	81.3723	68.8503	78.4746	69.2366	71.0275	89.0192	78.3877	80.6409	84.8848	70.1016	78.6142	75.3172	67.2293	69.1646	-0.0603903	6.25217	0.114518	0.735058	0.999936	Chmp1a	protein_coding	charged multivesicular body protein 1A [Source:MGI Symbol;Acc:MGI:1920159]
ENSMUSG00000000751	chr11	75111668	75161826	11060	-	369.424	387.268	352.104	525.323	437.099	362.724	379.156	416.859	365.942	384.436	420.858	481.486	379.489	427.65	386.419	-0.0145871	8.6643	0.00873497	0.925537	0.999936	Rpa1	protein_coding	replication protein A1 [Source:MGI Symbol;Acc:MGI:1915525]
ENSMUSG00000000753	chr11	75223271	75236203	7960	-	0.488849	4.02075	0.373932	0.424761	1.32263	3.09235	0.206063	1.89266	0.259129	1.59952	0.186606	2.20865	0.0537596	1.46975	7.51088	0.301837	0.895	0.133501	0.71483	0.999936	Serpinf1	protein_coding	serine (or cysteine) peptidase inhibitor, clade F, member 1 [Source:MGI Symbol;Acc:MGI:108080]
ENSMUSG00000000759	chr8	12614277	12672248	20740	-	92.7836	80.9893	92.9222	101.465	99.9445	90.5963	81.601	105.043	84.2169	103.252	99.2121	89.2433	104.079	103.214	104.645	0.0501189	6.58102	0.0895505	0.764749	0.999936	Tubgcp3	protein_coding	tubulin, gamma complex associated protein 3 [Source:MGI Symbol;Acc:MGI:2183752]
ENSMUSG00000000776	chr14	70838555	70843278	2049	-	27.2289	29.1664	17.6683	21.2912	22.7147	24.1107	20.6063	27.7065	24.3063	32.3213	30.1057	20.1539	25.8584	17.7792	19.5836	-0.00606601	4.59681	0.000417409	0.9837	0.999936	Polr3d	protein_coding	polymerase (RNA) III (DNA directed) polypeptide D [Source:MGI Symbol;Acc:MGI:1914315]
ENSMUSG00000000782	chr11	52065873	52096681	8336	-	3133.04	2217.35	2912.89	3623.8	2420.58	2572.31	3227.98	2790.78	1971.82	2034.31	2019.26	2043.97	1997.01	2282	799.84	-0.631625	11.232	11.5604	0.000673723	0.03408	Tcf7	protein_coding	transcription factor 7, T cell specific [Source:MGI Symbol;Acc:MGI:98507]
ENSMUSG00000000787	chrX	12858096	12871178	7876	+	1211.66	968.873	1481.99	1319.15	1304.68	3240.45	940.678	1393.58	997.18	1072.12	1167.59	1428.58	1129.17	1761.99	1143.59	-0.285262	10.4279	1.48569	0.222886	0.997205	Ddx3x	protein_coding	DEAD/H (Asp-Glu-Ala-Asp/His) box polypeptide 3, X-linked [Source:MGI Symbol;Acc:MGI:103064]
ENSMUSG00000000791	chr8	73332348	73345323	5611	+	8.40821	1.02114	0.981572	2.01762	0.690066	1.30459	49.8673	4.20592	83.2322	2.31655	8.95708	20.9132	114.024	31.2441	35.0661	2.33535	4.59586	8.45349	0.00364344	0.110939	Il12rb1	protein_coding	interleukin 12 receptor, beta 1 [Source:MGI Symbol;Acc:MGI:104579]
ENSMUSG00000000792	chr8	73406788	73416656	2928	-	0.977699	1.65936	1.1218	1.64595	0.805077	1.69113	1.6485	0.473165	0.673735	0.275779	1.11963	1.31139	1.29023	1.42234	2.35003	-0.0652095	0.419688	0.0127087	0.910242	0.999936	Slc5a5	protein_coding	solute carrier family 5 (sodium iodide symporter), member 5 [Source:MGI Symbol;Acc:MGI:2149330]
ENSMUSG00000000794	chr3	89324086	89471683	3648	+	1.51543	0.255286	0.233708	0.0530952	0	1.44954	1.85457	0.420592	0	0	0	1.31139	0	1.37493	0.046079	-0.868274	-0.664458	0.566821	0.451525	0.999936	Kcnn3	protein_coding	potassium intermediate/small conductance calcium-activated channel, subfamily N, member 3 [Source:MGI Symbol;Acc:MGI:2153183]
ENSMUSG00000000804	chr11	84797944	84953663	14093	-	45.5119	25.0818	55.9029	86.1734	70.7317	62.5719	53.3703	60.1446	40.0095	69	41.1155	40.2389	46.072	60.6391	54.235	-0.220215	5.75732	0.809795	0.368181	0.999936	Usp32	protein_coding	ubiquitin specific peptidase 32 [Source:MGI Symbol;Acc:MGI:2144475]
ENSMUSG00000000811	chr6	89593982	89625523	5330	+	9.0926	17.4232	14.9573	9.29165	0.805077	11.0648	5.97583	15.6145	1.6066	18.6978	1.24404	0.897265	5.21468	0.71117	0.783343	-1.40534	2.94744	3.59036	0.0581156	0.608564	Txnrd3	protein_coding	thioredoxin reductase 3 [Source:MGI Symbol;Acc:MGI:2386711]
ENSMUSG00000000823	chr2	181316808	181327508	21695	-	68.2434	51.6315	64.5501	48.6883	48.1321	42.1333	94.9951	85.6955	116.971	118.254	77.317	73.5067	126.174	94.4908	49.7193	0.552907	6.26914	5.37319	0.0204485	0.332719	Znf512b	protein_coding	zinc finger protein 512B [Source:MGI Symbol;Acc:MGI:2685478]
ENSMUSG00000000826	chr2	181255190	181289838	16300	+	156.236	122.856	164.811	156.365	161.648	171.626	159.905	163.19	148.844	149.307	168.194	169.79	161.01	192.917	148.144	0.025375	7.32102	0.025841	0.872289	0.999936	Dnajc5	protein_coding	DnaJ (Hsp40) homolog, subfamily C, member 5 [Source:MGI Symbol;Acc:MGI:892995]
ENSMUSG00000000827	chr2	181231847	181252671	17570	+	79.1936	87.7544	71.982	66.2628	81.1402	70.1095	66.1462	70.8697	65.6633	70.8753	69.3551	76.4746	61.8773	71.8282	79.5785	-0.0978251	6.18868	0.282701	0.594936	0.999936	Tpd52l2	protein_coding	tumor protein D52-like 2 [Source:MGI Symbol;Acc:MGI:1913564]
ENSMUSG00000000838	chrX	65931716	65971138	45257	+	170.706	113.602	184.956	179.249	195.346	219.122	80.5707	207.983	187.039	175.616	173.419	165.097	186.976	185.805	187.726	0.065262	7.44811	0.107261	0.743285	0.999936	Fmr1	protein_coding	fragile X mental retardation syndrome 1 [Source:MGI Symbol;Acc:MGI:95564]
ENSMUSG00000000876	chr2	154411494	154429444	3349	-	49.5205	34.2721	28.0449	25.1671	30.7654	33.4361	21.2245	41.6386	23.4771	30.5563	32.5938	33.6819	19.0309	31.1492	18.9385	-0.320137	4.92949	1.29755	0.254661	0.999936	Pxmp4	protein_coding	peroxisomal membrane protein 4 [Source:MGI Symbol;Acc:MGI:1891701]
ENSMUSG00000000881	chrX	97963061	98013749	27691	+	26.5934	36.8249	39.3564	47.414	29.9604	36.4801	48.4248	39.9036	32.3911	63.0431	32.1584	38.8585	30.858	42.765	30.7347	-0.00780839	5.26183	0.000981972	0.975001	0.999936	Dlg3	protein_coding	discs, large homolog 3 (Drosophila) [Source:MGI Symbol;Acc:MGI:1888986]
ENSMUSG00000000884	chr16	18498861	18566772	22096	+	19.554	32.3574	21.8283	18.5302	15.5265	16.0416	33.3822	17.77	36.8481	11.5276	19.2826	21.9485	39.9972	15.788	18.6159	0.0795742	4.50537	0.0497048	0.823578	0.999936	Gnb1l	protein_coding	guanine nucleotide binding protein (G protein), beta polypeptide 1-like [Source:MGI Symbol;Acc:MGI:1338057]
ENSMUSG00000000889	chr2	27020753	27038720	5026	+	0	0.8935	1.02831	0.318571	0.460044	0.338226	0	2.10296	0	0.275779	0	0	0	0.0948226	0.184316	-2.94414	-0.963555	8.0665	0.00450911	0.127116	Dbh	protein_coding	dopamine beta hydroxylase [Source:MGI Symbol;Acc:MGI:94864]
ENSMUSG00000000901	chr10	75385967	75400678	5924	-	2.63979	2.87196	1.86966	5.99975	0.460044	0.338226	9.89103	1.62979	14.0448	1.98561	1.86606	0.207061	14.8914	0.521525	0	0.583018	1.96548	0.404008	0.525026	0.999936	Mmp11	protein_coding	matrix metallopeptidase 11 [Source:MGI Symbol;Acc:MGI:97008]
ENSMUSG00000000902	chr10	75359514	75384362	16194	-	148.855	188.337	136.298	149.41	106.5	105.623	186.487	119.185	143.246	115.11	134.045	143.562	127.948	109.852	139.804	-0.15293	7.10154	0.686067	0.407505	0.999936	Smarcb1	protein_coding	SWI/SNF related, matrix associated, actin dependent regulator of chromatin, subfamily b, member 1 [Source:MGI Symbol;Acc:MGI:1328366]
ENSMUSG00000000915	chr5	124423637	124453220	7879	+	11.7324	35.0379	32.9528	46.8299	1.38013	28.7976	23.2851	31.6495	38.0919	30.1702	27.8665	28.7815	30.4279	28.352	56.6311	0.351279	4.92115	0.672005	0.412354	0.999936	Hip1r	protein_coding	huntingtin interacting protein 1 related [Source:MGI Symbol;Acc:MGI:1352504]
ENSMUSG00000000916	chr5	135845823	135852675	7264	+	49.3738	49.653	42.4881	61.3249	33.2382	35.9003	38.5338	42.1643	34.7751	37.0096	43.8524	40.722	34.9975	39.6359	40.9182	-0.209651	5.38694	0.878789	0.348533	0.999936	Nsun5	protein_coding	NOL1/NOP2/Sun domain family, member 5 [Source:MGI Symbol;Acc:MGI:2140844]
ENSMUSG00000000934	chr15	75487465	75509230	1903	-	2.5909	0.765857	9.02112	5.41571	0.345033	0.531498	5.97583	2.68127	4.50884	20.4077	1.49285	0.345102	4.24701	0.521525	0.829422	0.396392	1.99621	0.23658	0.626688	0.999936	Top1mt	protein_coding	DNA topoisomerase 1, mitochondrial [Source:MGI Symbol;Acc:MGI:1920210]
ENSMUSG00000000948	chr7	67127388	67285105	4046	-	0	0	0	0	0	0	5.5637	3.99562	0	0	0	0	0	0	0	-7.37501	-0.928285	12.8552	0.000336539	0.0214309	Snrpn	protein_coding	small nuclear ribonucleoprotein N [Source:MGI Symbol;Acc:MGI:98347]
ENSMUSG00000000957	chr14	55050441	55060095	2597	+	2.83533	2.36139	0.327191	0	0	0.144954	0.206063	0.998905	0.36278	104.851	0	0	0.161279	0.0474113	0	4.00202	2.88363	6.25975	0.0123512	0.24478	Mmp14	protein_coding	matrix metallopeptidase 14 (membrane-inserted) [Source:MGI Symbol;Acc:MGI:101900]
ENSMUSG00000000958	chr14	54989128	55032856	4189	-	1.22212	1.27643	0.701123	1.16809	2.0702	0.386544	0.206063	1.84009	1.24382	23.3861	1.80386	0.759224	0.591356	1.84904	0.276474	1.84619	1.43085	5.15445	0.0231869	0.360484	Slc7a7	protein_coding	solute carrier family 7 (cationic amino acid transporter, y+ system), member 7 [Source:MGI Symbol;Acc:MGI:1337120]
ENSMUSG00000000959	chr14	54980525	54989353	2534	+	105.2	95.2853	85.0696	82.9877	104.43	72.1872	84.6919	73.9715	84.7351	142.633	145.615	93.1085	71.5003	78.6554	86.7668	0.156106	6.55233	0.585298	0.444243	0.999936	Oxa1l	protein_coding	oxidase assembly 1-like [Source:MGI Symbol;Acc:MGI:1916339]
ENSMUSG00000000976	chr11	83567198	83597256	11269	+	50.5959	27.2517	48.471	74.5456	56.4129	47.9798	38.9459	53.31	39.4912	52.012	49.8859	43.7589	53.4908	56.7988	53.4056	-0.0192376	5.64058	0.00714299	0.932646	0.999936	Heatr6	protein_coding	HEAT repeat containing 6 [Source:MGI Symbol;Acc:MGI:1919790]
ENSMUSG00000001016	chr3	90280123	90292301	1973	+	247.896	290.004	247.964	206.859	193.333	244.296	241.712	232.429	232.335	176.168	237.736	231.149	207.082	211.692	232.146	-0.152512	7.84374	0.843355	0.358439	0.999936	Ilf2	protein_coding	interleukin enhancer binding factor 2 [Source:MGI Symbol;Acc:MGI:1915031]
ENSMUSG00000001017	chr3	90302878	90313420	18459	-	283.435	317.639	273.204	247.901	231.172	258.26	272.828	253.512	281.88	188.302	282.148	300.377	265.841	265.077	242.606	-0.0605877	8.05115	0.129958	0.718476	0.999936	Chtop	protein_coding	chromatin target of PRMT1 [Source:MGI Symbol;Acc:MGI:1913761]
ENSMUSG00000001018	chr3	90291948	90294955	7809	-	29.6732	31.7192	27.0633	30.3704	24.4973	25.1737	35.0307	30.598	23.8917	37.8921	25.9382	30.438	22.149	26.2659	31.1033	-0.0792642	4.8511	0.0938578	0.759329	0.999936	Snapin	protein_coding	SNAP-associated protein [Source:MGI Symbol;Acc:MGI:1333745]
ENSMUSG00000001020	chr3	90407692	90409967	1332	+	1.07547	0.319107	0.0467415	0	0.172516	4.15535	2.88488	3.99562	15.2886	1.76499	0	0.0690204	3.44062	0	0	0.86854	1.2143	0.498826	0.480016	0.999936	S100a4	protein_coding	S100 calcium binding protein A4 [Source:MGI Symbol;Acc:MGI:1330282]
ENSMUSG00000001027	chr11	106179906	106214602	7041	-	0.29331	0.829678	0.654381	2.49547	0.345033	0.144954	1.03032	0.210296	0.725561	3.08873	0.435413	0.138041	0.537596	0.568936	0.230395	0.0885633	-0.189962	0.0144004	0.904482	0.999936	Scn4a	protein_coding	sodium channel, voltage-gated, type IV, alpha [Source:MGI Symbol;Acc:MGI:98250]
ENSMUSG00000001029	chr11	106238970	106249389	3525	-	32.8996	59.5454	46.0404	55.3782	28.1202	28.411	49.2491	30.9661	52.9659	29.5084	35.9527	32.7847	40.5348	33.5672	32.7622	-0.190718	5.30059	0.527874	0.467502	0.999936	Icam2	protein_coding	intercellular adhesion molecule 2 [Source:MGI Symbol;Acc:MGI:96394]
ENSMUSG00000001034	chr11	61302314	61307908	28851	-	19.9939	34.5912	25.1937	45.5025	17.2516	18.844	30.9095	19.8729	17.0507	28.0192	15.6127	11.1813	22.3102	11.758	14.1463	-0.660031	4.47395	3.6176	0.0571714	0.602702	Mapk7	protein_coding	mitogen-activated protein kinase 7 [Source:MGI Symbol;Acc:MGI:1346347]
ENSMUSG00000001036	chr11	61330751	61393187	21055	-	4.93738	0	10.0027	0	0	9.08379	1.85457	0.157722	1.96938	4.57793	0	0	5.16092	0.284468	0	-0.96856	1.44919	0.519302	0.47114	0.999936	Epn2	protein_coding	epsin 2 [Source:MGI Symbol;Acc:MGI:1333766]
ENSMUSG00000001039	chr11	61318646	61326433	4702	+	8.60375	10.3391	5.98292	11.6809	12.7662	4.15535	4.53339	7.36035	4.40519	7.22542	11.0097	9.52481	5.48348	7.25393	11.105	-0.0631807	3.04888	0.0166153	0.897436	0.999936	B9d1	protein_coding	B9 protein domain 1 [Source:MGI Symbol;Acc:MGI:1351471]
ENSMUSG00000001052	chr3	129685677	129764471	16902	-	133.26	102.752	136.999	129.127	144.339	223.229	92.3163	157.985	103.548	101.321	128.012	121.683	123.163	145.458	119.713	-0.245926	7.03883	1.53819	0.214887	0.994184	Sec24b	protein_coding	Sec24 related gene family, member B (S. cerevisiae) [Source:MGI Symbol;Acc:MGI:2139764]
ENSMUSG00000001053	chr11	51456565	51464344	3926	-	14.3722	21.1887	14.1627	15.2383	8.10827	17.008	17.9275	10.4096	19.2274	12.1894	9.45469	6.48791	16.0204	6.92205	14.9757	-0.312065	3.77652	0.547051	0.459525	0.999936	N4bp3	protein_coding	NEDD4 binding protein 3 [Source:MGI Symbol;Acc:MGI:2442218]
ENSMUSG00000001054	chr11	51437173	51449398	4539	-	35.686	41.5477	34.8692	36.1578	25.5324	24.4489	46.1581	26.9179	46.3322	25.9784	28.3019	38.0302	41.6637	34.1362	17.2336	-0.057393	5.07209	0.0426803	0.836328	0.999936	Rmnd5b	protein_coding	required for meiotic nuclear division 5 homolog B (S. cerevisiae) [Source:MGI Symbol;Acc:MGI:1913339]
ENSMUSG00000001056	chr11	51433237	51437216	1867	+	169.826	236.714	122.276	186.895	156.99	123.598	142.802	147.89	109.767	172.914	127.638	156.469	93.7568	105.301	98.4248	-0.417586	7.17008	4.34388	0.0371422	0.470181	Nhp2	protein_coding	NHP2 ribonucleoprotein [Source:MGI Symbol;Acc:MGI:1098547]
ENSMUSG00000001062	chr8	125766256	125778248	23142	-	14.9099	17.2956	13.3213	14.1764	10.5235	18.7957	14.4244	13.6692	16.6879	16.8225	13.871	11.4574	15.7516	15.8354	19.261	0.0659307	3.93334	0.0341263	0.853438	0.999936	Vps9d1	protein_coding	VPS9 domain containing 1 [Source:MGI Symbol;Acc:MGI:1914143]
ENSMUSG00000001065	chr8	125778095	125793645	13574	+	26.5934	22.3375	28.6526	23.3088	22.0821	28.1694	26.9943	25.3406	22.7515	36.0168	27.4932	23.812	23.9768	30.1536	28.2925	0.0829492	4.72788	0.0945015	0.758531	0.999936	Zfp276	protein_coding	zinc finger protein (C2H2 type) 276 [Source:MGI Symbol;Acc:MGI:1888495]
ENSMUSG00000001082	chr5	34976291	34979861	16412	-	57.782	73.5222	35.0561	62.7585	36.8035	48.6563	48.0127	56.0964	29.0743	67.235	22.2061	45.9676	33.0622	42.1961	32.9926	-0.46288	5.53309	3.08882	0.0788321	0.692057	Mfsd10	protein_coding	major facilitator superfamily domain containing 10 [Source:MGI Symbol;Acc:MGI:1915544]
ENSMUSG00000001089	chr4	136025676	136110695	27167	+	0	0.319107	5.14157	0.796427	0	1.64281	0	9.72618	0	81.6858	0	0.207061	0	0.142234	0	2.3348	2.72456	1.98231	0.159148	0.905832	Luzp1	protein_coding	leucine zipper protein 1 [Source:MGI Symbol;Acc:MGI:107629]
ENSMUSG00000001098	chr5	114813576	114830524	8612	-	67.9012	55.5246	57.3986	99.9782	51.5249	64.8428	63.4674	59.8291	69.4984	73.1918	52.5606	40.3079	62.7375	40.0152	65.8469	-0.199977	5.94824	0.831541	0.361827	0.999936	Kctd10	protein_coding	potassium channel tetramerisation domain containing 10 [Source:MGI Symbol;Acc:MGI:2141207]
ENSMUSG00000001100	chr11	78325695	78336238	6258	+	99.872	117.048	103.766	118.243	114.321	106.928	97.88	98.7864	67.1144	104.3	88.4511	103.254	72.0916	85.3404	92.5267	-0.320947	6.62009	3.29755	0.0693831	0.657933	Poldip2	protein_coding	polymerase (DNA-directed), delta interacting protein 2 [Source:MGI Symbol;Acc:MGI:1915061]
ENSMUSG00000001105	chr11	78349863	78355239	4534	+	29.5754	52.3335	29.2602	50.759	29.9028	24.5456	42.6551	24.8149	28.1414	36.458	28.6129	32.0945	23.493	32.4768	26.265	-0.290022	5.03931	1.13392	0.286941	0.999936	Ift20	protein_coding	intraflagellar transport 20 [Source:MGI Symbol;Acc:MGI:1915585]
ENSMUSG00000001123	chr11	78776476	78798448	4922	-	766.712	559.075	550.428	603.373	575.342	406.741	567.91	317.336	304.01	535.839	416.38	327.157	269.712	261.142	872.829	-0.378824	8.93673	2.32192	0.127562	0.846137	Lgals9	protein_coding	lectin, galactose binding, soluble 9 [Source:MGI Symbol;Acc:MGI:109496]
ENSMUSG00000001127	chrX	20374940	20437645	16023	+	85.0109	67.9698	70.6265	73.9616	63.4285	76.6324	92.7284	86.9573	78.0496	99.6114	87.2693	69.2274	83.5962	82.4957	77.6892	0.0715482	6.31654	0.158683	0.690372	0.999936	Araf	protein_coding	v-raf murine sarcoma 3611 viral oncogene homolog [Source:MGI Symbol;Acc:MGI:88065]
ENSMUSG00000001128	chrX	20502580	20508681	2037	-	3.86191	5.93539	3.78606	5.04404	2.1277	3.33394	8.86071	3.15444	3.67963	3.19904	3.85652	4.27926	2.84926	6.11606	5.52948	-0.109452	2.13317	0.0431625	0.83542	0.999936	Cfp	protein_coding	complement factor properdin [Source:MGI Symbol;Acc:MGI:97545]
ENSMUSG00000001134	chrX	20518848	20539143	3686	-	22.4871	37.6546	23.698	23.5742	21.9671	21.1633	29.8791	21.8182	21.8705	20.2973	21.2109	28.0913	17.8482	18.9171	19.0767	-0.293655	4.55158	0.949661	0.329806	0.999936	Uxt	protein_coding	ubiquitously expressed transcript [Source:MGI Symbol;Acc:MGI:1277988]
ENSMUSG00000001138	chr1	36568712	36585082	11907	+	45.4141	37.8461	47.2089	39.7152	53.02	51.3621	45.1278	45.1084	44.1556	50.7985	53.9913	44.6562	47.9536	49.45	55.6635	0.0912886	5.5728	0.20313	0.652206	0.999936	Cnnm3	protein_coding	cyclin M3 [Source:MGI Symbol;Acc:MGI:2151055]
ENSMUSG00000001143	chr1	36478910	36502116	13227	-	68.8789	38.3567	58.9411	67.4839	82.9804	81.126	45.1278	59.4086	43.9483	44.235	61.7665	38.6514	53.7059	43.4762	56.4929	-0.388614	5.82324	3.00209	0.0831574	0.707261	Lman2l	protein_coding	lectin, mannose-binding 2-like [Source:MGI Symbol;Acc:MGI:2443010]
ENSMUSG00000001150	chr10	75931672	75978601	12805	+	104.516	75.054	104.14	116.278	110.928	120.215	96.4375	133.17	122.931	130.719	125.399	106.36	147.57	146.074	128.837	0.244703	6.88249	2.04693	0.152513	0.90083	Mcm3ap	protein_coding	minichromosome maintenance deficient 3 (S. cerevisiae) associated protein [Source:MGI Symbol;Acc:MGI:1930089]
ENSMUSG00000001151	chr10	75813999	75905657	18850	-	117.813	75.1816	167.662	169.533	181.66	182.497	131.468	181.958	138.271	160.338	172.921	123.823	205.523	212.924	181.413	0.155024	7.3243	0.585098	0.444321	0.999936	Pcnt	protein_coding	pericentrin (kendrin) [Source:MGI Symbol;Acc:MGI:102722]
ENSMUSG00000001156	chr6	86597038	86619153	4662	-	15.8387	11.3602	16.453	9.39784	12.4212	9.71193	17.7214	15.8773	17.7762	15.223	11.7562	13.3209	18.2245	14.7923	8.24814	0.0404839	3.80093	0.0108371	0.917089	0.999936	Mxd1	protein_coding	MAX dimerization protein 1 [Source:MGI Symbol;Acc:MGI:96908]
ENSMUSG00000001157	chr6	86641762	86683372	4683	-	57.6842	52.7803	65.5784	56.5463	68.4315	62.7168	55.431	64.5082	66.8034	54.8801	56.977	52.8696	68.5973	53.3377	59.9949	-0.0601169	5.90768	0.0992501	0.752731	0.999936	Gmcl1	protein_coding	germ cell-less homolog 1 (Drosophila) [Source:MGI Symbol;Acc:MGI:1345156]
ENSMUSG00000001158	chr6	86625215	86634516	3014	-	54.8	82.904	51.6961	51.0244	60.5533	40.0557	53.3703	51.4173	49.96	52.7841	49.8859	52.6625	51.1254	42.6702	47.6457	-0.202286	5.73158	0.901894	0.342274	0.999936	Snrnp27	protein_coding	small nuclear ribonucleoprotein 27 (U4/U6.U5) [Source:MGI Symbol;Acc:MGI:1913868]
ENSMUSG00000001166	chr5	121250102	121262523	7557	-	1.07547	1.787	2.24359	5.30952	0.287527	0.579817	6.80008	1.89266	6.01179	5.18465	2.98569	5.24555	3.3331	5.07301	1.93532	0.779569	1.72421	1.48963	0.222274	0.997205	Oas1c	protein_coding	2'-5' oligoadenylate synthetase 1C [Source:MGI Symbol;Acc:MGI:2149633]
ENSMUSG00000001173	chrX	45265564	45319045	18668	+	24.4914	19.2102	21.1739	32.3349	34.0432	35.6104	24.9336	29.7043	12.2827	61.1678	23.5123	21.8795	21.7189	29.3002	22.4866	-0.0508994	4.7888	0.0243219	0.876069	0.999936	Ocrl	protein_coding	oculocerebrorenal syndrome of Lowe [Source:MGI Symbol;Acc:MGI:109589]
ENSMUSG00000001175	chr12	101437645	101448016	9225	+	307.731	308.257	203.746	223.902	230.482	209.555	283.749	240.21	398.851	1031.25	464.524	369.259	349.276	345.534	351.905	0.871816	8.4604	15.1426	9.9689e-05	0.00828211	Calm1	protein_coding	calmodulin 1 [Source:MGI Symbol;Acc:MGI:88251]
ENSMUSG00000001211	chr10	77731923	77815234	24672	-	84.0332	73.267	90.5851	90.5272	37.206	116.205	70.8857	91.2158	112.358	120.074	79.5563	68.6062	108.272	75.9529	99.3003	0.184306	6.45918	0.678121	0.410235	0.999936	Agpat3	protein_coding	1-acylglycerol-3-phosphate O-acyltransferase 3 [Source:MGI Symbol;Acc:MGI:1336186]
ENSMUSG00000001227	chr17	56262508	56279766	7583	-	1.90651	3.63782	6.12314	0.318571	0.287527	0.289908	7.41827	6.09858	1.6066	12.5755	6.09579	2.13963	0.591356	1.80163	1.05982	0.147876	1.7729	0.0356911	0.850155	0.999936	Sema6b	protein_coding	sema domain, transmembrane domain (TM), and cytoplasmic domain, (semaphorin) 6B [Source:MGI Symbol;Acc:MGI:1202889]
ENSMUSG00000001228	chr17	56442744	56462909	15781	+	662.978	720.033	909.964	777.154	806.457	725.061	739.148	640.298	708.925	623.647	953.618	883.875	1178.2	794.993	1223.35	0.260861	9.68856	2.1726	0.140489	0.876002	Uhrf1	protein_coding	ubiquitin-like, containing PHD and RING finger domains, 1 [Source:MGI Symbol;Acc:MGI:1338889]
ENSMUSG00000001229	chr17	56326105	56358312	6050	-	119.23	67.7783	102.551	113.411	108.053	104.802	109.419	111.93	88.1038	98.0119	119.428	111.123	109.078	116.11	100.775	-0.00208273	6.72033	0.000142336	0.990481	0.999936	Dpp9	protein_coding	dipeptidylpeptidase 9 [Source:MGI Symbol;Acc:MGI:2443967]
ENSMUSG00000001240	chr11	101107342	101120860	6961	+	0.146655	1.34025	0.420674	0.0530952	0	0.24159	1.6485	0.26287	0	1.04796	0.124404	0.138041	0.376317	0	0	-1.07842	-1.21798	1.07095	0.300732	0.999936	Ramp2	protein_coding	receptor (calcitonin) activity modifying protein 2 [Source:MGI Symbol;Acc:MGI:1859650]
ENSMUSG00000001247	chr7	31742428	31768188	12891	-	1.17324	1.46789	1.77618	1.00881	1.26512	1.15963	10.9213	3.99562	0.36278	20.2422	1.67945	2.76081	0.537596	1.75422	0.322553	0.444739	1.67171	0.296127	0.58632	0.999936	Lsr	protein_coding	lipolysis stimulated lipoprotein receptor [Source:MGI Symbol;Acc:MGI:1927471]
ENSMUSG00000001248	chr7	31915146	31936069	5260	-	29.8198	41.1648	33.5604	17.1497	34.3308	32.5664	45.5399	28.2322	68.6692	58.2997	29.9191	30.576	41.5562	42.2909	26.5415	0.341333	5.22425	1.51475	0.218416	0.995098	Gramd1a	protein_coding	GRAM domain containing 1A [Source:MGI Symbol;Acc:MGI:105490]
ENSMUSG00000001249	chr7	31883744	31900309	11109	-	0.146655	1.91464	1.1218	0	0	0	4.53339	0.105148	0.310955	2.26139	0	0.138041	0.107519	0.0948226	0.046079	-1.22082	-0.620675	1.03885	0.308089	0.999936	Hpn	protein_coding	hepsin [Source:MGI Symbol;Acc:MGI:1196620]
ENSMUSG00000001270	chr12	112907566	112910549	1478	-	3.76414	10.4029	3.27191	0	0	0	0.618189	1.78751	2.43581	0	10.8853	0.621183	2.31166	1.32752	0	-0.0424763	1.40008	0.00122488	0.972081	0.999936	Ckb	protein_coding	creatine kinase, brain [Source:MGI Symbol;Acc:MGI:88407]
ENSMUSG00000001280	chr15	102236574	102266835	17039	+	305.482	166.382	401.37	360.198	339.34	353.302	292.61	372.434	275.558	337.168	347.025	298.789	393.037	387.777	325.318	0.03914	8.36763	0.0461382	0.829925	0.999936	Sp1	protein_coding	trans-acting transcription factor 1 [Source:MGI Symbol;Acc:MGI:98372]
ENSMUSG00000001281	chr15	102046426	102062366	3080	-	16.6209	1.97846	1.9164	4.61928	1.49514	2.99572	33.1762	4.52136	246.95	2.04077	8.33506	7.7993	40.5885	8.20216	15.1139	2.48304	4.7164	9.64397	0.00189974	0.0724383	Itgb7	protein_coding	integrin beta 7 [Source:MGI Symbol;Acc:MGI:96616]
ENSMUSG00000001285	chr15	102162140	102168570	8683	+	112.386	133.578	91.1927	91.6422	81.7153	65.9541	109.832	90.5849	104.325	77.9352	98.9633	113.331	84.6714	98.3785	76.4451	-0.0825621	6.581	0.178307	0.672832	0.999936	Myg1	protein_coding	melanocyte proliferating gene 1 [Source:MGI Symbol;Acc:MGI:1929864]
ENSMUSG00000001288	chr15	102065369	102087948	7450	-	0.29331	0.0638214	0.140225	0	0.115011	0.144954	0.824252	0.26287	3.78328	0.441247	0.124404	0	0.537596	0.142234	1.42845	2.10573	-0.581564	5.24616	0.0219953	0.348547	Rarg	protein_coding	retinoic acid receptor, gamma [Source:MGI Symbol;Acc:MGI:97858]
ENSMUSG00000001289	chr15	102156547	102162304	4791	+	118.253	227.459	120.733	115.641	98.4494	95.0899	143.626	95.4217	128.58	94.9784	99.4609	112.227	96.7673	85.3878	116.81	-0.307192	6.87397	2.10195	0.147112	0.888342	Pfdn5	protein_coding	prefoldin 5 [Source:MGI Symbol;Acc:MGI:1928753]
ENSMUSG00000001300	chr8	8617434	8661239	8459	-	0.439965	0.8935	1.58921	0.265476	0.172516	0.386544	0.618189	1.05148	0.155477	0.220623	0.0622019	0.552163	0.376317	0.474113	0.414711	-1.07736	-0.676122	2.57379	0.108647	0.793116	Efnb2	protein_coding	ephrin B2 [Source:MGI Symbol;Acc:MGI:105097]
ENSMUSG00000001305	chr1	188544857	188573237	4413	-	74.8917	78.6918	57.1182	63.1301	81.3127	64.2147	50.0733	69.2399	55.5054	62.2158	59.2162	71.298	56.7164	48.7388	61.1469	-0.216071	5.9987	1.15576	0.282346	0.999936	Rrp15	protein_coding	ribosomal RNA processing 15 homolog (S. cerevisiae) [Source:MGI Symbol;Acc:MGI:1914473]
ENSMUSG00000001313	chr11	101326313	101333167	3803	+	0.733274	13.9131	1.82292	6.95547	1.55265	0.338226	7.62433	2.4184	1.6066	10.3693	3.04789	1.44943	0.752635	2.5128	2.44219	-0.541037	1.93281	0.534026	0.464919	0.999936	Rnd2	protein_coding	Rho family GTPase 2 [Source:MGI Symbol;Acc:MGI:1338755]
ENSMUSG00000001323	chr11	74719861	74739450	23700	-	10.5103	12.1899	15.5182	22.9371	15.814	11.0648	12.3638	11.7766	11.0907	25.0959	15.4883	14.4253	10.4831	13.8915	17.7865	0.109564	3.88744	0.0819398	0.774686	0.999936	Srr	protein_coding	serine racemase [Source:MGI Symbol;Acc:MGI:1351636]
ENSMUSG00000001348	chr9	21931175	21940190	4158	-	34.5617	64.4596	34.2615	50.2811	32.1456	28.556	81.807	17.7174	99.0909	32.5419	46.6514	53.6978	67.7909	50.6827	74.5098	0.477796	5.68191	2.3694	0.123735	0.834545	Acp5	protein_coding	acid phosphatase 5, tartrate resistant [Source:MGI Symbol;Acc:MGI:87883]
ENSMUSG00000001366	chr9	77929306	77956872	7209	-	32.4107	31.2725	30.4287	29.8395	30.1329	31.8899	32.1458	29.0208	37.8846	30.3909	40.1824	36.2357	29.7291	35.6533	32.3014	0.137273	5.03511	0.340776	0.559382	0.999936	Fbxo9	protein_coding	f-box protein 9 [Source:MGI Symbol;Acc:MGI:1918788]
ENSMUSG00000001376	chr6	3448382	3553319	27030	+	43.3609	38.6119	45.0121	43.538	62.681	41.2153	39.9762	57.3582	51.9294	63.0431	47.7089	52.2484	63.5439	63.0096	43.2221	0.214201	5.65998	1.0113	0.314591	0.999936	Ccdc132	protein_coding	coiled-coil domain containing 132 [Source:MGI Symbol;Acc:MGI:1920538]
ENSMUSG00000001379	chr18	36830814	36839020	2061	-	24.8336	22.4013	21.4076	22.7247	17.7692	25.1254	17.9275	23.7634	17.8281	22.5587	23.3257	22.4316	19.1922	27.7356	21.1042	-0.0284198	4.47194	0.00922821	0.92347	0.999936	Apbb3	protein_coding	amyloid beta (A4) precursor protein-binding, family B, member 3 [Source:MGI Symbol;Acc:MGI:108404]
ENSMUSG00000001380	chr18	36926184	36942859	1987	-	143.673	127.707	117.088	119.039	132.033	112.581	109.007	131.33	111.84	160.228	124.777	131.967	103.971	112.886	118.054	-0.0393197	6.95375	0.0559217	0.813062	0.999936	Hars	protein_coding	histidyl-tRNA synthetase [Source:MGI Symbol;Acc:MGI:108087]
ENSMUSG00000001383	chr18	36953577	36959314	2257	+	109.307	133.514	95.6332	91.6422	89.421	88.8569	89.8435	96.3155	96.5514	88.139	99.2121	102.15	78.8116	84.7714	80.7304	-0.172769	6.57631	0.916396	0.338423	0.999936	Zmat2	protein_coding	zinc finger, matrin type 2 [Source:MGI Symbol;Acc:MGI:1913742]
ENSMUSG00000001403	chr2	164595398	164604322	3158	+	192.167	235.309	153.639	111.818	108.57	126.255	190.608	173.704	184.396	156.477	183.744	165.649	174.45	129.054	195.882	0.0450152	7.3745	0.051955	0.819696	0.999936	Ube2c	protein_coding	ubiquitin-conjugating enzyme E2C [Source:MGI Symbol;Acc:MGI:1915862]
ENSMUSG00000001415	chr3	88140182	88166259	4447	+	186.301	182.976	183.554	177.763	167.341	203.999	134.765	201.726	172.994	165.468	173.979	162.06	196.814	184.809	146.9	-0.0942747	7.46488	0.321133	0.570927	0.999936	Smg5	protein_coding	Smg-5 homolog, nonsense mediated mRNA decay factor (C. elegans) [Source:MGI Symbol;Acc:MGI:2447364]
ENSMUSG00000001416	chr3	88101038	88125689	14912	+	560.71	631.513	534.63	470.158	482.643	491.201	471.884	526.528	488.043	555.309	526.29	515.375	419.594	444.955	538.618	-0.0958428	8.99919	0.38986	0.532373	0.999936	Cct3	protein_coding	chaperonin containing Tcp1, subunit 3 (gamma) [Source:MGI Symbol;Acc:MGI:104708]
ENSMUSG00000001418	chr3	88128945	88135235	11799	+	41.5522	42.505	34.4485	32.5473	22.4271	32.1315	54.1946	32.9639	41.046	41.753	27.3066	44.104	32.7934	45.7993	18.6159	-0.0525078	5.18254	0.038248	0.844946	0.999936	0610031J06Rik	protein_coding	RIKEN cDNA 0610031J06 gene [Source:MGI Symbol;Acc:MGI:1913318]
ENSMUSG00000001419	chr3	87946294	87976008	17271	+	152.423	151.576	201.503	166.984	155.437	178.439	210.596	160.771	155.736	227.077	181.505	182.283	198.05	209.037	178.141	0.117692	7.49697	0.510593	0.474882	0.999936	Mef2d	protein_coding	myocyte enhancer factor 2D [Source:MGI Symbol;Acc:MGI:99533]
ENSMUSG00000001420	chr3	88132577	88138426	6522	-	2.49313	2.04228	2.33708	1.69904	1.89768	2.12599	1.6485	1.78751	1.29564	1.3789	2.30147	0.828244	2.36542	1.42234	2.44219	-0.251015	1.00346	0.241449	0.623162	0.999936	Tmem79	protein_coding	transmembrane protein 79 [Source:MGI Symbol;Acc:MGI:1919163]
ENSMUSG00000001424	chr6	28425139	28885162	13965	+	217.294	229.246	233.24	228.681	281.029	209.41	242.124	278.905	206.267	276	238.731	266.212	247.348	246.729	308.775	0.0658246	7.95191	0.168883	0.681107	0.999936	Snd1	protein_coding	staphylococcal nuclease and tudor domain containing 1 [Source:MGI Symbol;Acc:MGI:1929266]
ENSMUSG00000001436	chr10	76494986	76523747	11267	+	73.7674	49.5254	44.0305	31.6978	52.0425	50.2024	22.6669	61.1961	31.5619	62.7122	45.5318	46.1746	29.8366	44.7089	25.4356	-0.276069	5.49246	1.00315	0.316549	0.999936	Slc19a1	protein_coding	solute carrier family 19 (folate transporter), member 1 [Source:MGI Symbol;Acc:MGI:103182]
ENSMUSG00000001440	chr11	97021028	97049195	7316	-	986.303	674.209	1095.67	1482.79	1239.01	1205.97	794.579	1132.34	935.455	996.335	1040.51	1001.49	1059.6	1102.31	1056.13	-0.0909265	10.0421	0.288716	0.591045	0.999936	Kpnb1	protein_coding	karyopherin (importin) beta 1 [Source:MGI Symbol;Acc:MGI:107532]
ENSMUSG00000001441	chr11	97067156	97141952	24530	-	118.35	94.3918	158.781	213.814	124.729	131.57	124.05	121.078	86.3417	111.139	114.887	98.8372	94.9932	126.446	132.016	-0.337695	6.94943	3.12299	0.077195	0.685843	Npepps	protein_coding	aminopeptidase puromycin sensitive [Source:MGI Symbol;Acc:MGI:1101358]
ENSMUSG00000001444	chr11	96959385	96976645	2488	-	11.488	9.76467	11.6386	11.15	7.70573	8.89052	9.06678	7.78094	0.0518258	7.94244	0.933029	2.27767	0.752635	0.995638	0	-2.44497	2.61203	9.14804	0.00248985	0.0858109	Tbx21	protein_coding	T-box 21 [Source:MGI Symbol;Acc:MGI:1888984]
ENSMUSG00000001445	chr11	96902874	96910527	2452	+	78.8025	97.0085	71.3743	103.96	85.7407	65.9058	87.5768	71.7109	73.6963	77.6043	71.7188	79.3044	67.1995	65.8543	74.4637	-0.212237	6.29235	1.28247	0.25744	0.999936	Mrpl10	protein_coding	mitochondrial ribosomal protein L10 [Source:MGI Symbol;Acc:MGI:1333801]
ENSMUSG00000001467	chr5	4081145	4104746	5392	-	283.777	291.6	248.805	278.112	549.752	311.7	206.063	236.635	297.273	245.719	311.694	381.407	268.207	288.261	501.708	0.0948968	8.29844	0.185613	0.666593	0.999936	Cyp51	protein_coding	cytochrome P450, family 51 [Source:MGI Symbol;Acc:MGI:106040]
ENSMUSG00000001472	chr8	125897724	125928073	9689	+	215.534	202.314	224.78	214.717	203.914	247.823	257.579	243.522	212.175	290.175	241.592	219.278	244.66	215.769	224.036	0.029357	7.84916	0.0353597	0.850844	0.999936	Tcf25	protein_coding	transcription factor 25 (basic helix-loop-helix) [Source:MGI Symbol;Acc:MGI:1914105]
ENSMUSG00000001482	chr8	125966886	125987170	16207	+	40.5256	34.7827	42.4413	25.8042	45.1993	51.2171	45.5399	51.6276	50.9966	68.9448	51.5032	47.1409	49.0825	44.9459	40.4113	0.228359	5.5259	1.02852	0.310507	0.999936	Def8	protein_coding	differentially expressed in FDCP 8 [Source:MGI Symbol;Acc:MGI:1346331]
ENSMUSG00000001517	chr6	128312985	128325911	9836	+	181.217	115.963	164.857	219.973	214.553	203.516	154.135	182.642	135.369	123.328	220.008	159.782	237.187	189.029	208.323	-0.0028345	7.50099	0.000204367	0.988594	0.999936	Foxm1	protein_coding	forkhead box M1 [Source:MGI Symbol;Acc:MGI:1347487]
ENSMUSG00000001518	chr6	128359462	128374949	13312	-	38.2769	27.0603	28.4656	29.5209	33.7557	32.663	39.5641	41.7437	37.5219	40.3741	36.0771	33.1988	47.3085	38.9247	29.8592	0.127252	5.15793	0.287382	0.591903	0.999936	Itfg2	protein_coding	integrin alpha FG-GAP repeat containing 2 [Source:MGI Symbol;Acc:MGI:1915450]
ENSMUSG00000001521	chr6	128271158	128305869	8012	-	88.6284	49.4616	65.9523	94.3501	92.4113	87.8422	84.4859	68.8719	33.3758	38.8297	59.9627	50.5919	62.6837	48.644	57.6909	-0.672956	6.04136	9.3356	0.00224744	0.0807855	Tulp3	protein_coding	tubby-like protein 3 [Source:MGI Symbol;Acc:MGI:1329045]
ENSMUSG00000001524	chr17	35804675	35810684	10469	-	86.4286	65.6084	51.6961	78.5808	53.4801	56.6771	53.9885	73.5509	36.278	72.0335	75.3887	49.9707	56.3401	41.959	42.6692	-0.311108	5.90267	1.89862	0.168232	0.916429	Gtf2h4	protein_coding	general transcription factor II H, polypeptide 4 [Source:MGI Symbol;Acc:MGI:1338799]
ENSMUSG00000001525	chr17	35970871	35975251	5096	-	3096.76	3702.47	3079.19	2571.5	1928.39	2578.2	2855.62	2632.11	2438.82	2121.46	2785.15	3129.87	2588.53	2607.86	2821.79	-0.113434	11.4195	0.513723	0.473532	0.999936	Tubb5	protein_coding	tubulin, beta 5 class I [Source:MGI Symbol;Acc:MGI:107812]
ENSMUSG00000001552	chr11	100230272	100259077	12298	-	0.0488849	0.8935	5.32853	8.38903	0.0575055	0.0966361	3.29701	0.157722	4.35337	20.518	4.91395	0.414122	3.38686	0.71117	0.092158	1.06333	1.83054	1.1497	0.283613	0.999936	Jup	protein_coding	junction plakoglobin [Source:MGI Symbol;Acc:MGI:96650]
ENSMUSG00000001558	chr11	100303231	100318336	2949	+	0.39108	1.08496	1.16854	2.1769	1.38013	0.386544	1.6485	0.736035	0.829212	3.03357	1.43064	0.483143	0.752635	1.04305	1.24413	0.146548	0.348654	0.060613	0.80553	0.999936	Klhl10	protein_coding	kelch-like 10 [Source:MGI Symbol;Acc:MGI:2181067]
ENSMUSG00000001569	chr5	29761204	29780046	5413	+	84.7176	65.7999	61.5586	100.297	69.4666	76.7774	60.3765	84.0657	67.6326	71.9784	75.6997	72.2643	74.027	79.2717	66.0773	-0.0845954	6.21383	0.200481	0.654333	0.999936	Nom1	protein_coding	nucleolar protein with MIF4G domain 1 [Source:MGI Symbol;Acc:MGI:1861749]
ENSMUSG00000001576	chr17	26698434	26793876	9621	+	116.151	225.672	279.608	173.196	113.113	161.72	179.069	139.321	103.963	166.957	103.877	134.521	122.787	117.343	254.909	-0.30285	7.32218	1.64139	0.200135	0.973343	Ergic1	protein_coding	endoplasmic reticulum-golgi intermediate compartment (ERGIC) 1 [Source:MGI Symbol;Acc:MGI:1914708]
ENSMUSG00000001588	chr11	69695069	69709041	8419	-	229.368	280.367	275.495	348.039	217.486	273.673	398.938	221.021	360.396	99.1702	228.281	246.058	339.331	290.916	406.279	-0.0123651	8.1385	0.00266018	0.958866	0.999936	Acap1	protein_coding	ArfGAP with coiled-coil, ankyrin repeat and PH domains 1 [Source:MGI Symbol;Acc:MGI:2388270]
ENSMUSG00000001604	chr4	135803644	135830813	2773	+	0.0488849	2.80814	1.40225	0.212381	0	0	3.50307	0.26287	0	0.275779	1.24404	0	0	0.0474113	0.737264	-1.63487	-0.557864	1.82013	0.177298	0.934781	Tcea3	protein_coding	transcription elongation factor A (SII), 3 [Source:MGI Symbol;Acc:MGI:1196908]
ENSMUSG00000001627	chr12	40928154	40975091	10789	-	94.9835	86.1589	63.288	95.7837	89.2485	50.6373	79.5403	66.7689	127.802	82.458	83.1018	85.5162	98.3263	60.4968	67.5518	0.116137	6.36271	0.298262	0.584974	0.999936	Ifrd1	protein_coding	interferon-related developmental regulator 1 [Source:MGI Symbol;Acc:MGI:1316717]
ENSMUSG00000001630	chr6	146673517	146727334	6824	+	18.6741	20.359	18.089	20.8664	86.5457	27.9278	16.279	32.4907	8.70673	38.4988	23.3879	19.3257	16.558	16.025	38.4299	-0.429917	4.75806	1.10574	0.293009	0.999936	Stk38l	protein_coding	serine/threonine kinase 38 like [Source:MGI Symbol;Acc:MGI:1922250]
ENSMUSG00000001632	chr6	113257175	113274851	26988	+	108.818	87.2438	103.112	99.2879	130.365	119.007	94.9951	142.896	99.661	96.3573	125.897	109.673	156.871	123.696	106.811	0.0560568	6.83246	0.0946564	0.758339	0.999936	Brpf1	protein_coding	bromodomain and PHD finger containing, 1 [Source:MGI Symbol;Acc:MGI:1926033]
ENSMUSG00000001642	chr6	34253934	34267497	7238	-	118.937	124.005	100.401	99.872	125.822	93.9303	117.044	117.766	89.9695	95.916	106.179	109.88	107.412	101.176	84.0481	-0.204369	6.7349	1.44888	0.228708	0.999936	Akr1b3	protein_coding	aldo-keto reductase family 1, member B3 (aldose reductase) [Source:MGI Symbol;Acc:MGI:1353494]
ENSMUSG00000001665	chr10	75236860	75244159	4584	-	0.0488849	3.574	3.27191	5.20333	3.45033	0	2.67882	2.99671	0	7.66666	0.124404	0	0.537596	0	0	-1.23245	1.02473	0.980186	0.322153	0.999936	Gstt3	protein_coding	glutathione S-transferase, theta 3 [Source:MGI Symbol;Acc:MGI:2143526]
ENSMUSG00000001666	chr10	75233975	75236159	1223	-	25.6157	58.9071	34.9627	31.1138	29.0978	23.1927	38.9459	23.7108	28.4005	25.482	22.5793	24.9164	25.7509	20.3869	25.8503	-0.455155	4.88093	2.53347	0.111455	0.80185	Ddt	protein_coding	D-dopachrome tautomerase [Source:MGI Symbol;Acc:MGI:1298381]
ENSMUSG00000001672	chr8	112471814	112486103	4331	-	0.0488849	0.191464	0.0934831	0.0530952	0.230022	0.24159	0	1.10405	1.08834	0.717026	0	1.86355	0.591356	1.42234	0	1.6359	-0.66006	3.18917	0.0741275	0.675764	Marveld3	protein_coding	MARVEL (membrane-associating) domain containing 3 [Source:MGI Symbol;Acc:MGI:1920858]
ENSMUSG00000001674	chr1	123450412	123464566	3843	-	110.822	108.369	99.9801	95.2527	102.072	94.2685	86.5465	106.673	100.749	96.0815	108.605	101.598	96.0684	92.0728	101.558	-0.0428034	6.64938	0.0662829	0.796828	0.999936	Ddx18	protein_coding	DEAD (Asp-Glu-Ala-Asp) box polypeptide 18 [Source:MGI Symbol;Acc:MGI:1914192]
ENSMUSG00000001687	chr5	149316207	149364365	4668	-	43.8987	27.4432	27.1101	38.2816	27.8902	37.978	21.4306	32.3855	47.3688	19.47	33.9	32.0255	39.352	30.8174	40.8721	0.0941667	5.07134	0.120565	0.728422	0.999936	Ubl3	protein_coding	ubiquitin-like 3 [Source:MGI Symbol;Acc:MGI:1344373]
ENSMUSG00000001700	chr18	56559991	56663446	8444	+	0.537734	0.127643	0	0.0530952	0	0.048318	0.824252	0.105148	80.33	0	0	0.345102	14.5151	0.0474113	0.276474	6.04573	2.73806	15.1478	9.94129e-05	0.00828211	Gramd3	protein_coding	GRAM domain containing 3 [Source:MGI Symbol;Acc:MGI:1914815]
ENSMUSG00000001707	chr13	38737567	38750897	1032	-	81.3934	73.0755	62.6804	65.6787	65.0387	70.2061	54.1946	64.9288	66.2852	75.9496	59.6516	68.8133	49.9964	50.9672	55.1105	-0.17307	6.01198	0.773927	0.379005	0.999936	Eef1e1	protein_coding	eukaryotic translation elongation factor 1 epsilon 1 [Source:MGI Symbol;Acc:MGI:1913393]
ENSMUSG00000001729	chr12	113892032	113913095	10412	-	291.55	231.927	214.357	203.885	234.392	305.902	162.79	265.183	214.921	228.676	241.717	227.698	200.04	221.553	281.819	-0.0790249	7.88213	0.199166	0.655395	0.999936	Akt1	protein_coding	thymoma viral proto-oncogene 1 [Source:MGI Symbol;Acc:MGI:87986]
ENSMUSG00000001739	chr5	137442486	137451728	4369	+	0.977699	1.08496	0.654381	4.08833	0.460044	0.531498	1.85457	1.57722	0.673735	0.220623	0.933029	1.10433	1.72031	0.663758	1.1059	-0.604152	0.335137	0.912456	0.339464	0.999936	Cldn15	protein_coding	claudin 15 [Source:MGI Symbol;Acc:MGI:1913103]
ENSMUSG00000001741	chr7	90791358	90894236	14314	-	101.485	53.9929	60.7173	45.6087	72.9169	68.0801	66.3523	53.2048	216.062	21.7866	58.5942	51.3512	152.14	52.0576	99.8072	0.490489	6.29702	2.00189	0.157103	0.904288	Il16	protein_coding	interleukin 16 [Source:MGI Symbol;Acc:MGI:1270855]
ENSMUSG00000001750	chr19	3896050	3907133	19457	-	62.5727	59.673	46.6481	45.184	66.5338	62.0404	75.8312	67.7152	34.9306	79.2038	47.7711	61.3591	33.546	75.8107	34.4671	-0.244673	5.83162	1.01731	0.313157	0.999936	Tcirg1	protein_coding	T cell, immune regulator 1, ATPase, H+ transporting, lysosomal V0 protein A3 [Source:MGI Symbol;Acc:MGI:1350931]
ENSMUSG00000001751	chr11	100931326	100938986	4296	+	6.25727	12.3814	12.3865	12.5836	10.121	11.4514	19.3699	8.30668	10.9352	12.1343	17.6653	10.215	12.4722	9.57709	13.5012	0.0693429	3.58225	0.027657	0.867918	0.999936	Naglu	protein_coding	alpha-N-acetylglucosaminidase (Sanfilippo disease IIIB) [Source:MGI Symbol;Acc:MGI:1351641]
ENSMUSG00000001755	chr11	100943879	100947933	6224	+	33.1929	38.7396	38.0476	46.7768	42.209	31.6966	50.8976	32.4381	27.2085	33.5899	45.594	35.4765	32.4708	36.7912	37.877	-0.16454	5.23357	0.507933	0.476035	0.999936	Coasy	protein_coding	Coenzyme A synthase [Source:MGI Symbol;Acc:MGI:1918993]
ENSMUSG00000001761	chr6	29685694	29711365	3779	+	268.818	200.591	341.166	207.124	252.737	226.08	426.757	353.665	197.404	262.542	207.63	241.985	271.755	234.591	227.953	-0.296287	8.02884	2.50117	0.113762	0.807205	Smo	protein_coding	smoothened homolog (Drosophila) [Source:MGI Symbol;Acc:MGI:108075]
ENSMUSG00000001763	chr6	29644222	29668559	7529	+	0.586619	0.829678	1.6827	2.33619	0.287527	0.24159	2.06063	0.578313	0.0518258	2.53717	0.497615	0.414122	0.376317	0.237057	0.414711	-0.748088	-0.0958877	1.03649	0.30864	0.999936	Tspan33	protein_coding	tetraspanin 33 [Source:MGI Symbol;Acc:MGI:1919012]
ENSMUSG00000001767	chr2	145743215	145760750	4539	-	70.541	57.9498	66.373	66.6875	63.141	57.2086	66.5584	66.7163	79.6562	67.0695	74.1447	75.0942	71.9841	80.1725	57.7831	0.141626	6.09179	0.600375	0.438435	0.999936	Crnkl1	protein_coding	Crn, crooked neck-like 1 (Drosophila) [Source:MGI Symbol;Acc:MGI:1914127]
ENSMUSG00000001774	chr9	18096711	18118444	2205	+	142.988	81.1808	135.036	114.792	145.029	146.065	96.8496	127.282	147.911	118.53	161.974	134.107	122.518	159.207	126.072	0.138079	7.03217	0.579726	0.44642	0.999936	Chordc1	protein_coding	cysteine and histidine-rich domain (CHORD)-containing, zinc-binding protein 1 [Source:MGI Symbol;Acc:MGI:1914167]
ENSMUSG00000001783	chr10	85401382	85420568	3001	-	253.811	258.03	217.395	184.771	214.323	195.688	225.845	226.594	247.468	235.129	199.606	219.899	204.233	189.171	202.702	-0.0829719	7.77344	0.26515	0.606604	0.999936	Rtcb	protein_coding	RNA 2',3'-cyclic phosphate and 5'-OH ligase [Source:MGI Symbol;Acc:MGI:106379]
ENSMUSG00000001785	chr10	85334576	85351841	5433	+	123.092	112.453	113.769	109.217	112.366	101.468	102.207	123.391	115.675	117.537	102.758	115.264	109.347	95.7235	106.396	-0.0707986	6.79409	0.199512	0.655115	0.999936	Pwp1	protein_coding	PWP1 homolog (S. cerevisiae) [Source:MGI Symbol;Acc:MGI:1914735]
ENSMUSG00000001786	chr10	85484717	85514618	16233	+	27.5222	54.3758	37.7672	34.7242	27.6601	30.7303	63.2614	43.1632	47.006	34.4724	31.5364	42.1024	44.8893	38.2609	43.2682	-0.00913676	5.32631	0.00130095	0.971228	0.999936	Fbxo7	protein_coding	F-box protein 7 [Source:MGI Symbol;Acc:MGI:1917004]
ENSMUSG00000001794	chr7	30971961	30980183	6377	-	103.294	134.28	87.9208	76.1915	91.2037	52.5217	111.892	66.9792	91.2134	123.273	85.4032	90.3477	71.5541	92.7365	61.6998	-0.0753855	6.48432	0.11607	0.733337	0.999936	Capns1	protein_coding	calpain, small subunit 1 [Source:MGI Symbol;Acc:MGI:88266]
ENSMUSG00000001804	chr18	20594676	20630322	9423	+	0.244425	0	0	0	0.63256	4.05872	0	2.47098	0	0	0	0.483143	0	0.0948226	0.046079	-3.33986	-0.534737	5.4547	0.0195158	0.322988	Dsg4	protein_coding	desmoglein 4 [Source:MGI Symbol;Acc:MGI:2661061]
ENSMUSG00000001829	chr7	108812147	108943974	19822	+	44.6808	59.5454	57.9595	53.4137	55.4353	45.0324	59.5522	52.3636	47.7834	69.6618	48.9529	60.5309	59.6194	57.1306	59.4419	0.0788414	5.79536	0.159263	0.689836	0.999936	Clpb	protein_coding	ClpB caseinolytic peptidase B [Source:MGI Symbol;Acc:MGI:1100517]
ENSMUSG00000001833	chr9	25056204	25116150	8720	+	213.969	177.87	226.369	226.292	217.083	226.612	151.662	205.196	262.757	214.446	225.482	225.766	228.048	221.601	210.397	0.114227	7.75471	0.492524	0.482804	0.999936	2022-09-07	protein_coding	septin 7 [Source:MGI Symbol;Acc:MGI:1335094]
ENSMUSG00000001844	chr5	144078168	144090935	11859	-	43.7031	49.2063	40.0575	47.5733	33.6982	37.3982	38.3277	32.701	35.9153	37.1199	37.8188	41.7573	34.2449	33.2353	33.9142	-0.182291	5.27277	0.651133	0.419708	0.999936	Zdhhc4	protein_coding	zinc finger, DHHC domain containing 4 [Source:MGI Symbol;Acc:MGI:1920131]
ENSMUSG00000001847	chr5	144266346	144288904	5569	-	373.285	419.37	316.534	410.638	265.675	299.668	359.374	291.996	355.369	268.499	336.264	390.655	298.85	335.34	379	-0.0443352	8.41381	0.0673693	0.795206	0.999936	Rac1	protein_coding	RAS-related C3 botulinum substrate 1 [Source:MGI Symbol;Acc:MGI:97845]
ENSMUSG00000001855	chr2	31829956	31909495	20733	+	166.747	97.7744	180.75	194.116	155.897	190.131	167.529	184.482	115.727	206.614	190.96	165.787	187.191	194.244	178.648	0.0588901	7.42394	0.105174	0.745707	0.999936	Nup214	protein_coding	nucleoporin 214 [Source:MGI Symbol;Acc:MGI:1095411]
ENSMUSG00000001864	chr2	31805780	31828962	7528	+	3.37306	77.2239	77.404	28.1935	0.230022	0.24159	131.056	24.92	31.7692	56.8105	31.0388	78.1311	38.5456	52.911	8.52462	-0.0281734	5.40312	0.00142338	0.969905	0.999936	Aif1l	protein_coding	allograft inflammatory factor 1-like [Source:MGI Symbol;Acc:MGI:1919598]
ENSMUSG00000001865	chr3	20115516	20142080	1452	-	2.78644	4.08457	7.05797	0.530952	8.68333	2.4159	50.6915	4.94195	4.09424	69.1654	0.248808	17.3931	1.18271	37.7868	58.7507	1.39787	4.13382	2.86602	0.0904685	0.738617	Cpa3	protein_coding	carboxypeptidase A3, mast cell [Source:MGI Symbol;Acc:MGI:88479]
ENSMUSG00000001870	chr17	75404908	75791852	26319	+	1.75986	1.14879	1.1218	1.27428	1.38013	1.93272	12.5698	1.57722	4.35337	1.43405	1.18184	1.51845	1.50527	2.27574	1.42845	-0.502774	1.14543	0.600813	0.438268	0.999936	Ltbp1	protein_coding	latent transforming growth factor beta binding protein 1 [Source:MGI Symbol;Acc:MGI:109151]
ENSMUSG00000001891	chr11	21221141	21271204	5779	-	32.0196	55.2693	45.6665	66.3689	52.79	41.1187	36.6792	38.5367	31.8729	40.8153	40.8667	30.0239	32.5783	25.6969	45.8486	-0.412202	5.36915	2.84618	0.0915915	0.742008	Ugp2	protein_coding	UDP-glucose pyrophosphorylase 2 [Source:MGI Symbol;Acc:MGI:2183447]
ENSMUSG00000001901	chr11	105869438	105895863	12467	+	0.977699	0.255286	0.981572	0.371666	1.20762	1.15963	0.412126	1.99781	3.05772	1.26858	0.497615	0.207061	2.36542	0.805992	1.47453	0.544365	0.369557	0.714236	0.398041	0.999936	Kcnh6	protein_coding	potassium voltage-gated channel, subfamily H (eag-related), member 6 [Source:MGI Symbol;Acc:MGI:2684139]
ENSMUSG00000001909	chr8	87210206	87223707	32607	+	117.959	104.731	89.1828	104.12	83.728	90.3547	89.6374	116.504	81.0555	117.206	87.3315	78.7522	89.8323	89.0859	102.065	-0.140546	6.58942	0.635558	0.425324	0.999936	Trmt1	protein_coding	tRNA methyltransferase 1 [Source:MGI Symbol;Acc:MGI:1289155]
ENSMUSG00000001910	chr8	87194382	87211761	4300	-	188.06	196.315	242.355	189.603	171.309	237.29	189.372	213.345	168.848	218.141	162.845	182.904	200.631	200.882	231.731	-0.0884506	7.64386	0.285333	0.593227	0.999936	Nacc1	protein_coding	nucleus accumbens associated 1, BEN and BTB (POZ) domain containing [Source:MGI Symbol;Acc:MGI:1914080]
ENSMUSG00000001911	chr8	87223775	87324243	15807	-	1.51543	13.9131	4.16	1.64595	2.1277	5.8948	0	23.9211	0.0518258	81.1342	1.11963	0.828244	0.537596	0.853404	49.0281	1.45139	3.64518	1.96491	0.16099	0.907692	Nfix	protein_coding	nuclear factor I/X [Source:MGI Symbol;Acc:MGI:97311]
ENSMUSG00000001918	chr7	17366695	17383623	14130	+	280.453	131.855	133.073	148.082	297.821	207.333	155.165	275.172	153.404	356.086	153.825	154.468	187.514	127.157	301.034	-0.0250439	7.67281	0.00974885	0.921348	0.999936	Slc1a5	protein_coding	solute carrier family 1 (neutral amino acid transporter), member 5 [Source:MGI Symbol;Acc:MGI:105305]
ENSMUSG00000001924	chrX	20235452	20260305	11064	+	542.085	447.452	573.519	512.952	455.156	524.782	617.159	540.881	506.597	519.016	544.764	572.593	524.586	527.546	516.5	-0.0140075	9.04631	0.00930276	0.923163	0.999936	Uba1	protein_coding	ubiquitin-like modifier activating enzyme 1 [Source:MGI Symbol;Acc:MGI:98890]
ENSMUSG00000001942	chr9	37421432	37455903	3433	+	15.741	7.72239	12.6202	19.4328	21.9671	17.7327	13.6002	17.5071	12.7491	26.3093	19.1582	14.0802	18.0632	17.5896	21.8875	0.203226	4.10401	0.319323	0.572015	0.999936	Siae	protein_coding	sialic acid acetylesterase [Source:MGI Symbol;Acc:MGI:104803]
ENSMUSG00000001946	chr9	37335663	37345904	4311	+	2.44425	3.76546	0.327191	1.32738	1.20762	3.96208	1.6485	0.578313	1.03652	1.26858	5.22496	3.52004	2.04287	2.41798	3.9628	0.498211	1.29129	0.624335	0.429441	0.999936	Esam	protein_coding	endothelial cell-specific adhesion molecule [Source:MGI Symbol;Acc:MGI:1916774]
ENSMUSG00000001948	chr9	37410886	37421199	577	-	0.439965	0.8935	0.280449	0.424761	0.460044	0.869725	0	0.315444	0	0.441247	0.870827	1.31139	0	0.71117	1.05982	0.361076	-0.583584	0.210397	0.646457	0.999936	Spa17	protein_coding	sperm autoantigenic protein 17 [Source:MGI Symbol;Acc:MGI:1333778]
ENSMUSG00000001962	chrX	71558372	71565488	4785	+	69.0744	82.2658	56.9312	56.7587	50.3748	47.8832	67.7948	46.7382	56.801	42.1942	56.4171	81.9272	44.0829	72.0652	56.585	-0.054306	5.89465	0.0588719	0.808288	0.999936	Fam50a	protein_coding	family with sequence similarity 50, member A [Source:MGI Symbol;Acc:MGI:1351626]
ENSMUSG00000001964	chrX	71500026	71506887	6084	+	71.9098	89.5414	73.0103	47.4671	57.678	59.4312	85.9283	63.5619	61.8282	66.2422	63.9436	75.8534	57.039	64.7639	77.7814	-0.0655769	6.08665	0.103381	0.747809	0.999936	Emd	protein_coding	emerin [Source:MGI Symbol;Acc:MGI:108117]
ENSMUSG00000001983	chr11	105927375	105934926	1383	+	17.3053	13.4663	18.2292	27.9281	27.2001	16.5248	14.4244	19.9255	18.8128	21.8969	21.1487	19.7398	18.2245	19.5809	18.9846	0.00168514	4.30086	2.71482e-05	0.995843	0.999936	Taco1	protein_coding	translational activator of mitochondrially encoded cytochrome c oxidase I [Source:MGI Symbol;Acc:MGI:1917457]
ENSMUSG00000001986	chrX	38754031	39031778	33505	+	14.1766	7.53092	1.07506	18.7957	1.61015	0	64.9099	0	104.066	0.110312	0	34.7172	10.053	24.8909	0	0.88255	4.19938	0.485129	0.486108	0.999936	Gria3	protein_coding	glutamate receptor, ionotropic, AMPA3 (alpha 3) [Source:MGI Symbol;Acc:MGI:95810]
ENSMUSG00000001995	chr8	127941963	128016610	12676	-	8.70152	15.381	30.1015	20.07	0.287527	24.3523	8.03646	10.8828	11.298	9.4868	12.1294	7.86832	21.0738	7.68063	20.2287	-0.225405	3.8176	0.157657	0.691323	0.999936	Sipa1l2	protein_coding	signal-induced proliferation-associated 1 like 2 [Source:MGI Symbol;Acc:MGI:2676970]
ENSMUSG00000001998	chr2	126834453	126893645	17021	+	32.8996	10.5305	42.8152	46.3521	50.9499	42.3266	24.5215	51.3647	38.0919	57.0863	42.9193	34.027	56.3938	51.9154	36.6789	0.239356	5.3696	0.684729	0.407963	0.999936	Ap4e1	protein_coding	adaptor-related protein complex AP-4, epsilon 1 [Source:MGI Symbol;Acc:MGI:1336993]
ENSMUSG00000001999	chr2	126896401	126922820	4725	+	27.2289	34.0168	23.6045	27.3971	27.4876	20.8734	36.6792	27.391	32.2875	24.5443	26.9334	36.3737	26.5573	29.1106	27.9239	0.0287259	4.84136	0.0118143	0.913445	0.999936	Blvra	protein_coding	biliverdin reductase A [Source:MGI Symbol;Acc:MGI:88170]
ENSMUSG00000002006	chrX	71038698	71070308	7595	-	8.31044	34.4636	20.5195	13.8578	18.9193	21.1633	10.9213	10.988	31.9765	11.6379	19.8424	10.4911	19.461	10.0986	59.488	0.381575	4.35566	0.748159	0.38706	0.999936	Pdzd4	protein_coding	PDZ domain containing 4 [Source:MGI Symbol;Acc:MGI:2443483]
ENSMUSG00000002010	chrX	71024302	71032236	9488	-	130.669	165.999	121.388	122.65	108.57	113.644	167.529	131.435	134.384	115.551	117.748	141.975	104.347	112.839	140.218	-0.12574	7.0105	0.517545	0.471891	0.999936	Idh3g	protein_coding	isocitrate dehydrogenase 3 (NAD+), gamma [Source:MGI Symbol;Acc:MGI:1099463]
ENSMUSG00000002012	chrX	70901333	70905456	6271	-	0.0488849	0.8935	0.233708	0.530952	0	0	0.824252	0.105148	1.45112	4.08153	0.248808	0	0.430077	0.0948226	0	1.4132	-0.547292	1.71135	0.190811	0.96122	Pnck	protein_coding	pregnancy upregulated non-ubiquitously expressed CaM kinase [Source:MGI Symbol;Acc:MGI:1347357]
ENSMUSG00000002014	chrX	71032367	71036169	8523	+	84.9132	105.688	62.026	60.2099	49.2247	75.4728	84.4859	67.9255	51.3075	91.3381	51.13	70.9529	43.9754	58.0315	59.5802	-0.312055	6.0874	1.92619	0.165176	0.913214	Ssr4	protein_coding	signal sequence receptor, delta [Source:MGI Symbol;Acc:MGI:1099464]
ENSMUSG00000002015	chrX	70931517	70961514	1219	-	103.392	130.259	116.246	108.58	101.842	96.2979	114.571	99.207	148.377	134.911	100.892	103.185	100.369	91.172	124.321	0.045752	6.80432	0.069693	0.791784	0.999936	Bcap31	protein_coding	B cell receptor associated protein 31 [Source:MGI Symbol;Acc:MGI:1350933]
ENSMUSG00000002017	chr17	75936426	75951286	4101	-	84.0332	63.5023	79.3204	92.3856	92.4688	79.8214	59.5522	86.2738	60.3252	79.2038	82.1065	84.8951	62.2536	80.3622	71.0078	-0.128441	6.27439	0.451912	0.501429	0.999936	Fam98a	protein_coding	family with sequence similarity 98, member A [Source:MGI Symbol;Acc:MGI:1919972]
ENSMUSG00000002028	chr9	44611438	44689379	43472	-	202.481	101.923	345.186	299.297	363.262	379.49	319.192	410.97	246.069	316.374	371.345	196.846	473.891	524.938	330.018	0.195527	8.34434	0.592399	0.441493	0.999936	Kmt2a	protein_coding	lysine (K)-specific methyltransferase 2A [Source:MGI Symbol;Acc:MGI:96995]
ENSMUSG00000002031	chr9	44575991	44600797	11405	+	65.1636	56.4819	37.2997	36.5826	34.2158	47.7865	61.8189	50.6813	72.3488	53.446	47.2113	61.5662	58.8668	55.4238	49.1202	0.195844	5.71901	0.771979	0.379606	0.999936	Ift46	protein_coding	intraflagellar transport 46 [Source:MGI Symbol;Acc:MGI:1923818]
ENSMUSG00000002033	chr9	44777655	44788514	1729	-	588.966	1035.57	720.147	584.206	603.75	483.809	537.206	373.59	583.714	142.468	476.653	514.409	550.982	447.753	699.203	-0.363445	9.1315	1.90515	0.167503	0.916429	Cd3g	protein_coding	CD3 antigen, gamma polypeptide [Source:MGI Symbol;Acc:MGI:88333]
ENSMUSG00000002043	chr7	20094019	20101494	4349	+	18.283	38.6758	20.0989	23.3088	23.3472	16.3315	35.4428	18.4009	17.9835	18.4221	17.5409	21.1202	19.1922	14.8872	22.8091	-0.388954	4.4471	1.4247	0.232631	0.999936	Trappc6a	protein_coding	trafficking protein particle complex 6A [Source:MGI Symbol;Acc:MGI:1914341]
ENSMUSG00000002052	chr11	78020248	78059489	10344	-	213.089	125.345	224.5	315.545	282.639	260.241	189.99	269.441	208.288	305.398	234.626	197.191	254.068	253.745	247.721	0.0218016	7.8986	0.0132748	0.908274	0.999936	Supt6	protein_coding	suppressor of Ty 6 [Source:MGI Symbol;Acc:MGI:107726]
ENSMUSG00000002055	chr11	78115031	78135959	11480	+	117.568	95.6683	120.687	194.488	153.31	143.601	100.765	147.049	121.842	168.777	154.136	105.187	135.851	144.605	174.639	0.0702939	7.11495	0.138433	0.709844	0.999936	Spag5	protein_coding	sperm associated antigen 5 [Source:MGI Symbol;Acc:MGI:1927470]
ENSMUSG00000002058	chr11	78156984	78162666	7342	+	6.45281	13.7854	7.61887	7.06166	11.3861	4.25199	20.8124	9.51588	27.9859	14.7818	5.03836	12.2856	20.9663	10.4779	18.0169	0.61337	3.66672	1.68905	0.193726	0.966746	Unc119	protein_coding	unc-119 homolog (C. elegans) [Source:MGI Symbol;Acc:MGI:1328357]
ENSMUSG00000002059	chr11	78001932	78005695	8008	+	68.7811	122.09	85.7707	16.5126	46.4644	85.1847	84.2798	61.5115	3.05772	68.3381	1.55505	24.7093	2.5267	18.7275	3.45593	-2.09473	5.54112	11.7135	0.000620471	0.0320321	Rab34	protein_coding	RAB34, member of RAS oncogene family [Source:MGI Symbol;Acc:MGI:104606]
ENSMUSG00000002064	chr11	78059248	78068998	4085	+	30.3576	46.2067	25.1002	43.4849	28.3502	24.2073	34.0004	25.0778	34.8787	27.3021	26.7468	23.9501	23.9768	24.6539	27.2788	-0.282055	4.90087	1.08293	0.298043	0.999936	Sdf2	protein_coding	stromal cell derived factor 2 [Source:MGI Symbol;Acc:MGI:108019]
ENSMUSG00000002068	chr7	38883003	38892553	4327	-	59.8841	41.4201	24.6328	31.9633	43.1291	31.8899	35.2368	61.2486	43.0154	43.6834	45.3452	49.6947	36.7178	45.0408	33.3151	0.0146151	5.38931	0.00347447	0.952996	0.999936	Ccne1	protein_coding	cyclin E1 [Source:MGI Symbol;Acc:MGI:88316]
ENSMUSG00000002076	chr17	32081714	32171453	4075	-	0.342195	1.02114	1.07506	0.637142	0.172516	0.144954	1.23638	0.630887	0.881038	0.882493	0.0622019	0.483143	0.268798	0.189645	0.552948	-0.456762	-0.610472	0.454304	0.500298	0.999936	Hsf2bp	protein_coding	heat shock transcription factor 2 binding protein [Source:MGI Symbol;Acc:MGI:1921627]
ENSMUSG00000002083	chr7	16894965	16903554	3180	+	18.3319	17.4232	9.06786	1.32738	4.1979	6.03976	12.5698	6.88719	11.298	2.09592	9.01928	6.48791	13.6012	5.16783	7.05009	-0.303501	3.14044	0.277514	0.598335	0.999936	Bbc3	protein_coding	BCL2 binding component 3 [Source:MGI Symbol;Acc:MGI:2181667]
ENSMUSG00000002102	chr2	90894166	90906526	8457	+	259.384	321.277	219.592	225.495	202.764	181.096	209.978	206.037	228.552	262.431	223.118	240.674	185.256	205.291	230.994	-0.0523479	7.82937	0.0901864	0.76394	0.999936	Psmc3	protein_coding	proteasome (prosome, macropain) 26S subunit, ATPase 3 [Source:MGI Symbol;Acc:MGI:1098754]
ENSMUSG00000002103	chr2	91043042	91054255	12799	+	28.451	20.0399	26.1285	26.4945	23.9798	26.1884	25.3458	29.494	25.8092	37.0096	19.5314	20.499	27.3636	26.8822	35.7112	0.0684073	4.73882	0.0609513	0.804999	0.999936	Acp2	protein_coding	acid phosphatase 2, lysosomal [Source:MGI Symbol;Acc:MGI:87882]
ENSMUSG00000002104	chr2	90875777	90885886	5200	+	0.537734	0.382928	0.233708	0.212381	0.402538	0.338226	1.6485	0.841183	8.4476	1.65468	0.373212	0.897265	3.49438	0.568936	0.230395	2.00466	0.535888	6.94284	0.00841554	0.1923	Rapsn	protein_coding	receptor-associated protein of the synapse [Source:MGI Symbol;Acc:MGI:99422]
ENSMUSG00000002105	chr2	90901948	90910574	13166	-	6.06173	9.44557	6.82426	6.21213	4.54293	4.10703	5.5637	7.15006	5.2344	7.00479	6.78001	5.45261	5.48348	5.78418	7.28048	-0.0537087	2.66149	0.0125597	0.910768	0.999936	Slc39a13	protein_coding	solute carrier family 39 (metal ion transporter), member 13 [Source:MGI Symbol;Acc:MGI:1915677]
ENSMUSG00000002107	chr2	6460751	7002348	49312	-	64.4304	88.3288	232.539	153.976	167.686	80.3046	150.632	109.249	286.337	206.283	255.401	249.509	278.69	266.309	293.063	0.984707	7.58375	17.8607	2.37678e-05	0.00281289	Celf2	protein_coding	CUGBP, Elav-like family member 2 [Source:MGI Symbol;Acc:MGI:1338822]
ENSMUSG00000002108	chr2	91024218	91042991	11708	-	0.39108	0.255286	0.467415	1.38047	0.115011	0.0966361	0.824252	0.210296	0.777387	2.59232	0.684221	0.414122	1.02143	0.616347	0.552948	1.02226	-0.330645	2.28861	0.130326	0.854759	Nr1h3	protein_coding	nuclear receptor subfamily 1, group H, member 3 [Source:MGI Symbol;Acc:MGI:1352462]
ENSMUSG00000002109	chr2	91051729	91077139	10485	-	32.4596	46.3982	43.937	31.273	26.165	33.5327	60.1704	36.276	52.2404	43.0767	41.8619	40.1699	43.599	46.5579	52.7144	0.216412	5.39481	0.84477	0.358036	0.999936	Ddb2	protein_coding	damage specific DNA binding protein 2 [Source:MGI Symbol;Acc:MGI:1355314]
ENSMUSG00000002129	chr11	4060353	4082544	7826	+	300.74	216.418	307.372	362.321	271.368	271.354	275.506	274.278	242.804	264.307	335.828	326.604	269.121	293.097	335.225	0.0293536	8.18	0.0316469	0.858805	0.999936	Sf3a1	protein_coding	splicing factor 3a, subunit 1 [Source:MGI Symbol;Acc:MGI:1914715]
ENSMUSG00000002147	chr10	127080042	127098013	7526	+	135.069	92.0305	112.367	94.9341	117.599	133.841	113.335	132.223	105.776	114.504	108.294	103.876	107.949	118.149	110.866	-0.110043	6.82819	0.440489	0.506887	0.999936	Stat6	protein_coding	signal transducer and activator of transcription 6 [Source:MGI Symbol;Acc:MGI:103034]
ENSMUSG00000002205	chr7	52003783	52032885	8116	+	56.8043	71.9905	61.1847	56.2809	53.6526	50.7823	67.3826	52.5214	54.5207	44.4556	66.5561	57.632	54.6735	58.2685	52.6222	-0.108927	5.84601	0.299364	0.584281	0.999936	Vrk3	protein_coding	vaccinia related kinase 3 [Source:MGI Symbol;Acc:MGI:2182465]
ENSMUSG00000002210	chr7	25184638	25207797	7585	+	58.5153	65.8637	51.6027	58.4578	46.0619	42.1817	75.007	48.1577	62.1391	34.9136	55.1731	56.8038	56.7164	49.7345	34.1446	-0.179739	5.73319	0.637869	0.424484	0.999936	Smg9	protein_coding	smg-9 homolog, nonsense mediated mRNA decay factor (C. elegans) [Source:MGI Symbol;Acc:MGI:1919247]
ENSMUSG00000002221	chr5	28067207	28117879	5052	-	134.727	96.6256	120.079	180.577	108.685	162.059	120.547	140.372	103.133	110.367	142.94	130.172	134.507	146.454	114.46	-0.1008	7.02224	0.306355	0.579925	0.999936	Paxip1	protein_coding	PAX interacting (with transcription-activation domain) protein 1 [Source:MGI Symbol;Acc:MGI:1890430]
ENSMUSG00000002222	chr6	71338628	71390631	14685	-	281.577	188.848	287.647	235.158	385.517	336.777	207.918	316.337	294.215	215.825	381.484	268.006	410.67	313.626	254.034	0.101335	8.19284	0.258769	0.610967	0.999936	Rmnd5a	protein_coding	required for meiotic nuclear division 5 homolog A (S. cerevisiae) [Source:MGI Symbol;Acc:MGI:1915727]
ENSMUSG00000002227	chr3	104597754	104621481	22923	-	11.7324	44.292	62.3999	45.4495	38.2411	18.1676	47.3945	38.011	75.1992	68.2278	42.3595	51.0061	51.7168	49.4974	105.705	0.707338	5.64272	5.28217	0.0215449	0.345186	Mov10	protein_coding	Moloney leukemia virus 10 [Source:MGI Symbol;Acc:MGI:97054]
ENSMUSG00000002228	chr3	104583974	104588936	1721	+	0.0488849	0.510571	0.186966	0.159285	0	0.144954	0	0.525739	7.30743	1.76499	0.0622019	0	0.537596	0.0474113	0.184316	2.7124	-0.133483	6.49629	0.01081	0.224532	Ppm1j	protein_coding	protein phosphatase 1J [Source:MGI Symbol;Acc:MGI:1919137]
ENSMUSG00000002233	chr3	104591929	104597377	3007	+	0	0	0	0	0.115011	0	0	0	3.2132	1.8753	0	0	0	0	0	5.00971	-1.0768	8.42488	0.00370122	0.111814	Rhoc	protein_coding	ras homolog gene family, member C [Source:MGI Symbol;Acc:MGI:106028]
ENSMUSG00000002249	chr17	28468616	28487750	17656	-	5.57288	14.5513	15.9389	10.5128	0.230022	6.90948	8.65465	6.15115	6.73735	8.65947	4.16753	5.03849	3.22558	6.54276	4.23927	-0.672273	2.85808	1.22892	0.267617	0.999936	Tead3	protein_coding	TEA domain family member 3 [Source:MGI Symbol;Acc:MGI:109241]
ENSMUSG00000002250	chr17	28369699	28438414	9067	+	26.1046	16.083	24.4926	25.7512	23.8073	26.8165	24.1094	22.5542	24.7727	15.9952	24.2587	19.6708	25.2133	24.8909	26.5415	-0.0628484	4.55813	0.0459365	0.830291	0.999936	Ppard	protein_coding	peroxisome proliferator activator receptor delta [Source:MGI Symbol;Acc:MGI:101884]
ENSMUSG00000002257	chr17	28344723	28365553	3784	+	101.436	138.812	102.644	105.925	55.5503	90.1615	154.753	82.804	209.946	34.0863	98.9011	96.8356	184.503	79.2243	127.639	0.171972	6.79837	0.341813	0.558784	0.999936	Def6	protein_coding	differentially expressed in FDCP 6 [Source:MGI Symbol;Acc:MGI:1346328]
ENSMUSG00000002274	chr17	25931516	25934081	2350	-	65.848	132.11	65.8121	40.9364	51.8124	65.0361	88.8132	61.1961	50.3747	53.0599	70.0394	82.7554	48.0073	63.2467	76.2608	-0.205012	6.09054	0.662919	0.415531	0.999936	Metrn	protein_coding	meteorin, glial cell differentiation regulator [Source:MGI Symbol;Acc:MGI:1917333]
ENSMUSG00000002279	chr17	25716119	25799771	27293	+	18.8696	20.6143	16.2661	19.0612	23.1747	19.1339	17.3093	20.1358	18.1908	16.7122	21.0865	18.3594	19.9448	19.9128	23.9611	0.00283437	4.29982	8.26138e-05	0.992748	0.999936	Lmf1	protein_coding	lipase maturation factor 1 [Source:MGI Symbol;Acc:MGI:1923733]
ENSMUSG00000002280	chr17	25910721	25920277	9161	+	28.3044	25.2095	26.2687	24.6892	27.4876	22.8544	25.7579	25.5509	23.6844	29.5084	25.6272	25.9517	23.3317	26.74	25.6199	-0.0276732	4.69516	0.0106937	0.917637	0.999936	Narfl	protein_coding	nuclear prelamin A recognition factor-like [Source:MGI Symbol;Acc:MGI:1914813]
ENSMUSG00000002289	chr17	33910695	33918520	6026	-	49.8626	49.0787	39.3564	27.8219	38.5287	27.2514	41.4187	34.2782	37.3146	55.0455	44.9098	53.0767	35.5351	39.6359	30.2278	0.103813	5.3346	0.180225	0.67118	0.999936	Angptl4	protein_coding	angiopoietin-like 4 [Source:MGI Symbol;Acc:MGI:1888999]
ENSMUSG00000002290	chr19	7471991	7473611	1546	-	3.66637	6.89271	4.53393	2.92023	2.99028	1.30459	6.80008	3.52245	5.64901	3.58513	3.48331	4.83143	2.84926	3.98255	3.64024	-0.0466105	2.02939	0.00758626	0.930593	0.999936	NA	NA	NA
ENSMUSG00000002297	chr5	8396973	8422716	13099	-	145.53	130.77	139.15	204.151	140.313	162.155	130.438	134.905	165.013	115.386	144.184	159.092	173.536	157.074	164.318	0.0303503	7.24323	0.0314897	0.859152	0.999936	Dbf4	protein_coding	DBF4 homolog (S. cerevisiae) [Source:MGI Symbol;Acc:MGI:1351328]
ENSMUSG00000002307	chr17	34046359	34052534	13472	+	46.294	52.0144	48.3775	58.5109	35.1358	50.1058	50.6915	44.6353	57.5266	36.1822	57.7234	43.966	51.3404	48.3595	44.5123	-0.0163381	5.60154	0.00593214	0.938607	0.999936	Daxx	protein_coding	Fas death domain-associated protein [Source:MGI Symbol;Acc:MGI:1197015]
ENSMUSG00000002308	chr17	33980036	33986719	3892	+	11.5368	19.8485	13.3681	15.0259	12.9387	15.3651	18.7517	11.8291	19.4865	10.0384	10.2633	12.6307	11.7196	10.5253	12.3953	-0.28159	3.7887	0.524235	0.469041	0.999936	Cd320	protein_coding	CD320 antigen [Source:MGI Symbol;Acc:MGI:1860083]
ENSMUSG00000002319	chr14	56244237	56256732	20244	-	105.494	85.393	101.71	95.412	122.314	122.921	90.4617	110.037	83.6986	173.631	133.983	85.5853	86.6067	91.1246	121.326	0.0539972	6.74614	0.0761588	0.782572	0.999936	Ipo4	protein_coding	importin 4 [Source:MGI Symbol;Acc:MGI:1923001]
ENSMUSG00000002320	chr14	56254802	56262643	21080	-	62.5727	35.4209	55.9964	62.7054	72.2844	63.2	59.5522	58.3571	50.8929	95.2541	88.8243	46.7268	52.8995	57.9366	48.9359	0.0707236	5.92462	0.0984911	0.753648	0.999936	Tm9sf1	protein_coding	transmembrane 9 superfamily member 1 [Source:MGI Symbol;Acc:MGI:1921390]
ENSMUSG00000002324	chr14	56236874	56244232	3760	+	3.71526	0.255286	23.1838	0.0530952	0	0	8.44859	0.26287	0.932864	0.330935	0	0.0690204	0	0.0948226	0	-4.42993	1.31066	9.12292	0.00252426	0.0861677	Rec8	protein_coding	REC8 homolog (yeast) [Source:MGI Symbol;Acc:MGI:1929645]
ENSMUSG00000002325	chr14	56222408	56228867	13056	+	27.2289	11.1687	15.0975	14.6543	14.5489	18.4575	41.4187	17.2968	20.5748	14.1751	22.8903	11.0433	15.8053	12.8485	13.0404	-0.356267	4.16215	0.877722	0.348826	0.999936	Irf9	protein_coding	interferon regulatory factor 9 [Source:MGI Symbol;Acc:MGI:107587]
ENSMUSG00000002326	chr14	56291072	56297587	1543	+	47.4673	54.7588	38.4215	43.0602	42.439	35.1755	46.9824	38.4316	35.708	49.6954	54.4267	36.8569	33.6535	34.8947	34.0063	-0.152185	5.38804	0.451729	0.501515	0.999936	Gmpr2	protein_coding	guanosine monophosphate reductase 2 [Source:MGI Symbol;Acc:MGI:1917903]
ENSMUSG00000002329	chr14	56276716	56279345	1733	-	103.685	77.7345	45.0588	51.2899	95.6891	77.8404	96.4375	72.9201	99.4537	53.6666	96.2264	65.5693	71.0702	53.8593	38.1534	-0.212074	6.19958	0.729901	0.392915	0.999936	Mdp1	protein_coding	magnesium-dependent phosphatase 1 [Source:MGI Symbol;Acc:MGI:1915131]
ENSMUSG00000002332	chr14	56357857	56364527	4964	-	24.0514	29.3578	21.7816	30.2111	31.6855	21.7914	26.3761	26.9704	24.7727	39.657	41.3021	24.7783	20.1599	20.5765	22.1179	0.0242871	4.76169	0.00710982	0.932802	0.999936	Dhrs1	protein_coding	dehydrogenase/reductase (SDR family) member 1 [Source:MGI Symbol;Acc:MGI:1196314]
ENSMUSG00000002342	chr8	72696255	72707580	13193	+	38.5213	35.1656	34.9159	37.8038	37.2635	38.0746	40.5944	46.0022	39.6985	50.6331	38.192	33.751	33.9223	39.2092	36.4485	-0.0181699	5.27657	0.00689791	0.933809	0.999936	Tmem161a	protein_coding	transmembrane protein 161A [Source:MGI Symbol;Acc:MGI:2384577]
ENSMUSG00000002343	chr8	72744071	72758365	6682	-	27.1311	25.4647	24.6328	22.4062	23.7498	21.6465	22.2548	20.0832	16.5842	20.6283	20.2778	26.2277	18.4933	26.171	19.6757	-0.175466	4.49412	0.354571	0.551537	0.999936	Armc6	protein_coding	armadillo repeat containing 6 [Source:MGI Symbol;Acc:MGI:1924063]
ENSMUSG00000002345	chr8	72663398	72691387	9039	+	25.909	28.2729	22.6696	21.0257	23.9223	17.4428	33.7943	21.345	23.5289	24.3237	22.9525	24.2261	19.9448	21.7618	21.4267	-0.129766	4.5586	0.198693	0.655778	0.999936	2310045N01Rik	protein_coding	RIKEN cDNA 2310045N01 gene [Source:MGI Symbol;Acc:MGI:1919618]
ENSMUSG00000002346	chr8	72708239	72736204	16779	-	12.4168	14.6151	23.698	16.4064	14.7214	15.0269	23.9033	12.9332	12.8528	20.2422	17.9764	19.6018	15.429	23.7057	20.413	0.133164	4.14121	0.14817	0.70029	0.999936	Slc25a42	protein_coding	solute carrier family 25, member 42 [Source:MGI Symbol;Acc:MGI:1920345]
ENSMUSG00000002372	chr17	56812680	56851192	2479	+	149.246	162.681	142.702	138.685	110.296	128.043	151.868	134.852	139.567	143.019	139.643	136.453	125.206	138.631	135.749	-0.058522	7.11621	0.134405	0.713908	0.999936	Ranbp3	protein_coding	RAN binding protein 3 [Source:MGI Symbol;Acc:MGI:1919060]
ENSMUSG00000002379	chr17	56857185	56863671	2661	+	56.3643	104.093	48.0036	55.0066	40.1388	37.1083	77.4797	44.9507	49.5973	47.7098	45.7184	58.6673	37.6317	44.7563	43.0839	-0.340054	5.72631	1.85998	0.172627	0.923098	Ndufa11	protein_coding	NADH dehydrogenase (ubiquinone) 1 alpha subcomplex 11 [Source:MGI Symbol;Acc:MGI:1917125]
ENSMUSG00000002393	chr8	73898022	73905859	6931	-	3.66637	7.33946	6.21662	5.84047	6.90066	12.0312	3.09095	6.41402	1.45112	7.94244	5.72258	2.27767	0.537596	3.84032	16.7728	-0.269195	2.63682	0.181524	0.670067	0.999936	Nr2f6	protein_coding	nuclear receptor subfamily 2, group F, member 6 [Source:MGI Symbol;Acc:MGI:1352453]
ENSMUSG00000002395	chr8	73890747	73893631	9668	+	46.6362	87.563	53.3321	49.3785	41.0014	35.7554	68.619	58.1994	42.3935	55.9832	41.2399	46.3127	34.675	35.1318	34.6514	-0.440772	5.61127	3.35158	0.0671407	0.649406	Use1	protein_coding	unconventional SNARE in the ER 1 homolog (S. cerevisiae) [Source:MGI Symbol;Acc:MGI:1914273]
ENSMUSG00000002396	chr8	73895197	73903260	9443	+	8.31044	17.9976	7.89932	8.7607	5.233	6.81284	15.4547	7.2552	6.4264	6.78417	9.39249	10.215	6.61243	9.24521	5.94419	-0.342926	3.14636	0.510996	0.474708	0.999936	Ocel1	protein_coding	occludin/ELL domain containing 1 [Source:MGI Symbol;Acc:MGI:1924340]
ENSMUSG00000002409	chr7	28964488	28972313	11638	+	10.3147	14.2322	16.3128	7.75189	10.121	9.32538	19.3699	8.6747	8.2403	4.63309	16.3591	10.4221	12.0422	18.9171	12.4413	-0.0349632	3.58512	0.0061625	0.937429	0.999936	Dyrk1b	protein_coding	dual-specificity tyrosine-(Y)-phosphorylation regulated kinase 1b [Source:MGI Symbol;Acc:MGI:1330302]
ENSMUSG00000002413	chr6	39553236	39675462	18586	-	49.1294	17.9338	57.4453	55.1128	84.8781	84.3633	30.9095	83.2771	47.0578	63.5947	39.8714	41.6193	53.6521	65.3328	1.29021	-0.405361	5.69722	0.814302	0.366851	0.999936	Braf	protein_coding	Braf transforming gene [Source:MGI Symbol;Acc:MGI:88190]
ENSMUSG00000002416	chr6	39542573	39553381	7502	+	26.6912	53.8653	24.0719	23.999	23.2897	19.2789	27.8185	25.3406	20.6267	18.4772	23.3257	30.1619	23.3854	21.3825	25.7121	-0.299581	4.70505	0.926114	0.335875	0.999936	Ndufb2	protein_coding	NADH dehydrogenase (ubiquinone) 1 beta subcomplex, 2 [Source:MGI Symbol;Acc:MGI:1915448]
ENSMUSG00000002428	chr3	19957811	20018376	18277	+	39.8901	30.3152	52.1636	48.2104	55.2628	48.9945	57.9037	58.4622	71.4159	63.4844	50.0103	48.3143	67.3608	62.82	63.0822	0.295665	5.76888	1.99204	0.158128	0.905832	Hltf	protein_coding	helicase-like transcription factor [Source:MGI Symbol;Acc:MGI:1196437]
ENSMUSG00000002455	chr2	181326573	181390365	8907	+	108.378	97.0085	103.953	94.0315	113.631	104.802	98.7042	114.243	108.42	145.942	122.973	114.436	108.003	118.671	128.607	0.184043	6.81037	1.31354	0.251755	0.999936	Prpf6	protein_coding	PRP6 pre-mRNA splicing factor 6 homolog (yeast) [Source:MGI Symbol;Acc:MGI:1922946]
ENSMUSG00000002458	chr2	181423124	181428682	11433	-	35.9793	16.7212	29.9146	26.9192	36.8035	21.6948	51.3097	37.5378	51.5148	38.0024	35.8905	25.2615	40.8035	22.7574	22.4405	0.0568111	5.03648	0.0376751	0.846097	0.999936	Rgs19	protein_coding	regulator of G-protein signaling 19 [Source:MGI Symbol;Acc:MGI:1915153]
ENSMUSG00000002475	chr18	10644409	10706769	6905	-	0.0977699	0.702035	0.0467415	0.10619	1.20762	0.193272	0.206063	1.31435	0	1.8753	0.0622019	0.759224	0.0537596	0.568936	0	-0.10212	-0.765197	0.0112159	0.915658	0.999936	Abhd3	protein_coding	abhydrolase domain containing 3 [Source:MGI Symbol;Acc:MGI:2147183]
ENSMUSG00000002477	chr18	10617794	10628228	837	+	181.07	291.217	157.192	144.578	150.147	138.624	173.711	153.937	157.861	140.427	160.481	198.503	123.432	146.88	140.864	-0.220348	7.36505	1.25849	0.261938	0.999936	Snrpd1	protein_coding	small nuclear ribonucleoprotein D1 [Source:MGI Symbol;Acc:MGI:98344]
ENSMUSG00000002486	chr5	115157769	115172336	9851	+	22.3404	18.8273	22.1087	36.5826	23.0597	21.9847	24.5215	23.08	20.6267	21.5108	27.5555	22.9838	23.1704	25.4599	22.3022	-0.0644696	4.57619	0.0495633	0.823825	0.999936	Tchp	protein_coding	trichoplein, keratin filament binding [Source:MGI Symbol;Acc:MGI:1925082]
ENSMUSG00000002489	chr16	89787356	90144014	42124	-	13.0523	37.9099	96.8952	86.7575	0.0575055	76.0043	204.621	37.5904	96.085	84.0023	79.9917	84.2739	152.785	136.497	89.209	0.572117	6.40185	0.913017	0.339315	0.999936	Tiam1	protein_coding	T cell lymphoma invasion and metastasis 1 [Source:MGI Symbol;Acc:MGI:103306]
ENSMUSG00000002496	chr17	24732882	24769574	44866	-	86.673	75.6284	112.18	113.517	97.9318	93.9303	100.971	100.837	64.5749	123.328	83.2884	82.2033	97.0899	101.934	115.428	-0.060248	6.59526	0.104932	0.745989	0.999936	Tsc2	protein_coding	tuberous sclerosis 2 [Source:MGI Symbol;Acc:MGI:102548]
ENSMUSG00000002504	chr17	24776227	24787250	5839	-	1.02658	1.53171	2.80449	0	0.115011	0	2.26669	1.57722	0.673735	6.1223	2.55028	0.414122	0.322558	1.51716	0.368632	0.514062	0.568646	0.332877	0.56397	0.999936	Slc9a3r2	protein_coding	solute carrier family 9 (sodium/hydrogen exchanger), member 3 regulator 2 [Source:MGI Symbol;Acc:MGI:1890662]
ENSMUSG00000002524	chr15	75900614	75911376	3773	-	313.597	409.925	324.76	285.068	264.64	260.193	330.113	276.486	301.833	317.201	315.053	309.487	280.948	278.399	346.146	-0.0350587	8.26861	0.0456031	0.830899	0.999936	Puf60	protein_coding	poly-U binding splicing factor 60 [Source:MGI Symbol;Acc:MGI:1915209]
ENSMUSG00000002546	chr2	32142904	32163441	35833	+	65.6036	69.5015	85.6772	80.0144	71.0193	71.1242	77.0676	70.5017	62.3464	88.7457	70.226	59.9097	72.468	78.5131	85.6609	-0.0245158	6.20971	0.0178162	0.893816	0.999936	Golga2	protein_coding	golgi autoantigen, golgin subfamily a, 2 [Source:MGI Symbol;Acc:MGI:2139395]
ENSMUSG00000002550	chr2	32110522	32115679	7160	-	57.6842	52.2697	52.5375	51.7147	42.5541	42.4716	70.0614	45.4239	55.2981	52.1774	59.9627	61.014	49.8352	58.6004	47.5535	0.0608562	5.73739	0.0909309	0.762997	0.999936	Uck1	protein_coding	uridine-cytidine kinase 1 [Source:MGI Symbol;Acc:MGI:98904]
ENSMUSG00000002578	chr10	128067899	128083047	18290	-	3.66637	1.08496	3.87955	4.14142	0.345033	0.48318	23.0791	5.46769	9.53594	4.30216	1.55505	3.52004	4.83837	4.1722	0.230395	-0.372286	2.1122	0.227273	0.633553	0.999936	Ikzf4	protein_coding	IKAROS family zinc finger 4 [Source:MGI Symbol;Acc:MGI:1343139]
ENSMUSG00000002580	chr11	98299022	98300305	747	-	50.4004	81.6276	47.8166	72.4218	51.1799	41.3602	71.916	39.115	41.5643	48.482	40.5557	44.5872	32.7934	34.468	0	-0.752503	5.54571	1.9022	0.167833	0.916429	Mien1	protein_coding	migration and invasion enhancer 1 [Source:MGI Symbol;Acc:MGI:1913678]
ENSMUSG00000002602	chr7	26542292	26573724	17723	-	1.41766	13.0834	12.1528	3.55738	0	0.48318	21.0184	5.73056	4.09424	5.79136	0	4.90045	11.0745	2.60762	5.11477	-0.591037	2.55602	0.42753	0.513203	0.999936	Axl	protein_coding	AXL receptor tyrosine kinase [Source:MGI Symbol;Acc:MGI:1347244]
ENSMUSG00000002603	chr7	26472021	26490096	3370	+	36.6637	60.5027	46.835	28.6183	18.4593	16.2832	74.1827	23.816	31.3028	40.8705	37.1345	28.2984	38.4381	35.843	54.4654	-0.0278852	5.25148	0.00764151	0.930341	0.999936	Tgfb1	protein_coding	transforming growth factor, beta 1 [Source:MGI Symbol;Acc:MGI:98725]
ENSMUSG00000002608	chr7	26496125	26504107	8427	-	68.6834	57.4393	57.1649	70.6166	52.79	55.5657	79.5403	61.2486	69.2392	57.8033	69.2307	57.3559	65.748	66.7077	70.4548	0.0309401	6.00138	0.0264203	0.870878	0.999936	Ccdc97	protein_coding	coiled-coil domain containing 97 [Source:MGI Symbol;Acc:MGI:1196455]
ENSMUSG00000002617	chr17	23310836	23330219	11498	-	8.31044	2.23375	7.05797	10.0881	10.6385	8.64893	9.4789	8.77985	11.0907	10.0935	10.2633	7.86832	13.3324	9.00815	10.8746	0.327498	3.21499	0.496616	0.480991	0.999936	Zfp40	protein_coding	zinc finger protein 40 [Source:MGI Symbol;Acc:MGI:99185]
ENSMUSG00000002625	chr17	32458370	32487540	4062	-	35.2949	46.2705	36.6921	39.9276	33.1807	27.348	52.9582	38.747	41.5643	54.5491	52.4362	32.3706	42.3626	43.0495	51.332	0.199965	5.3887	0.768633	0.38064	0.999936	Akap8l	protein_coding	A kinase (PRKA) anchor protein 8-like [Source:MGI Symbol;Acc:MGI:1860606]
ENSMUSG00000002635	chr7	34969518	34981680	2579	-	22.8782	34.4636	21.7348	20.3885	19.7819	17.6361	20.1942	19.6101	22.596	22.6139	21.7707	25.4685	18.7621	22.2359	20.8738	-0.0363345	4.4763	0.0143253	0.90473	0.999936	Pdcd2l	protein_coding	programmed cell death 2-like [Source:MGI Symbol;Acc:MGI:1915329]
ENSMUSG00000002658	chr17	57142826	57150723	2641	-	134.874	128.983	112.18	108.261	101.21	95.4281	94.3769	110.248	106.761	116.875	123.595	116.092	93.3805	109.188	121.05	-0.00801184	6.80519	0.0022508	0.96216	0.999936	Gtf2f1	protein_coding	general transcription factor IIF, polypeptide 1 [Source:MGI Symbol;Acc:MGI:1923848]
ENSMUSG00000002660	chr17	57129687	57135794	1207	+	49.4227	70.0759	46.5546	41.5735	35.8259	33.3878	50.6915	40.5345	32.3911	46.6618	38.8762	46.5197	26.1272	36.3645	30.7347	-0.355061	5.38931	2.13057	0.144387	0.883581	Clpp	protein_coding	ClpP caseinolytic peptidase, ATP-dependent, proteolytic subunit [Source:MGI Symbol;Acc:MGI:1858213]
ENSMUSG00000002661	chr17	57136762	57138745	2177	+	9.04372	20.1037	9.58201	9.66332	6.78565	7.34434	15.4547	7.93867	9.53594	7.9976	10.7609	11.6644	6.34363	8.48663	9.81483	-0.247636	3.33611	0.293054	0.58827	0.999936	Alkbh7	protein_coding	alkB, alkylation repair homolog 7 (E. coli) [Source:MGI Symbol;Acc:MGI:1913650]
ENSMUSG00000002668	chr17	57205479	57217933	2520	-	10.9013	13.0196	8.92763	18.7426	10.4085	15.4135	21.8427	11.5663	39.4394	13.2926	17.6653	15.7366	39.137	17.3051	29.8592	0.815248	4.24659	4.59552	0.0320557	0.432609	Dennd1c	protein_coding	DENN/MADD domain containing 1C [Source:MGI Symbol;Acc:MGI:1918035]
ENSMUSG00000002679	chr12	82674544	82695995	4678	-	16.7675	29.7408	15.6117	17.7869	15.7565	16.1382	14.0123	16.8762	18.3463	19.6906	16.6701	14.0802	14.7839	11.3787	16.9571	-0.196959	4.10187	0.315346	0.574418	0.999936	Med6	protein_coding	mediator of RNA polymerase II transcription, subunit 6 homolog (yeast) [Source:MGI Symbol;Acc:MGI:1917042]
ENSMUSG00000002699	chr11	33946920	33992295	10185	+	159.658	93.4345	123.07	196.346	126.225	125.82	108.595	112.035	203.623	62.9328	99.2743	113.746	155.795	120.377	131.97	-0.0626628	7.01403	0.0759929	0.782803	0.999936	Lcp2	protein_coding	lymphocyte cytosolic protein 2 [Source:MGI Symbol;Acc:MGI:1321402]
ENSMUSG00000002718	chr2	166731540	166771889	18026	+	273.756	206.207	281.244	314.589	311.967	311.748	208.536	320.648	254.931	346.324	304.976	333.852	281.378	345.629	314.351	0.134765	8.20058	0.642942	0.422647	0.999936	Cse1l	protein_coding	chromosome segregation 1-like (S. cerevisiae) [Source:MGI Symbol;Acc:MGI:1339951]
ENSMUSG00000002728	chr2	145727835	145742161	6982	+	61.0084	55.014	40.8988	41.7859	40.9439	46.337	42.6551	54.4666	38.9212	47.8201	43.9146	52.2484	36.5565	43.0969	45.4339	-0.152474	5.5331	0.501501	0.478842	0.999936	Naa20	protein_coding	N(alpha)-acetyltransferase 20, NatB catalytic subunit [Source:MGI Symbol;Acc:MGI:1915127]
ENSMUSG00000002731	chr2	76467955	76486072	2320	-	12.8079	35.6762	27.484	17.2559	20.6445	16.2832	26.17	16.3505	17.4135	34.0312	16.7323	10.3531	14.5151	10.146	32.5318	-0.194598	4.36862	0.26485	0.606807	0.999936	Prkra	protein_coding	protein kinase, interferon inducible double stranded RNA dependent activator [Source:MGI Symbol;Acc:MGI:1344375]
ENSMUSG00000002732	chr2	76501101	76511173	2728	-	1.6132	2.29757	1.02831	0.371666	1.89768	2.07768	0.618189	3.10186	1.8139	2.92326	1.18184	1.17335	1.29023	1.80163	1.52061	-0.0167378	0.84625	0.000881158	0.976319	0.999936	Fkbp7	protein_coding	FK506 binding protein 7 [Source:MGI Symbol;Acc:MGI:1336879]
ENSMUSG00000002733	chr2	76513338	76534885	3286	+	34.9527	20.8058	21.0337	24.9016	25.7049	27.1064	23.4912	29.0734	34.4123	30.2254	25.4406	30.0929	23.3317	26.2659	18.9385	0.0295775	4.72899	0.0111887	0.91576	0.999936	Plekha3	protein_coding	pleckstrin homology domain-containing, family A (phosphoinositide binding specific) member 3 [Source:MGI Symbol;Acc:MGI:1932515]
ENSMUSG00000002741	chr11	5855696	5867783	3332	+	89.4106	86.8609	93.4831	155.25	114.263	80.9327	108.595	88.9025	144.024	100.273	117.313	107.051	119.723	97.6673	111.972	0.134884	6.75235	0.529904	0.466647	0.999936	Ykt6	protein_coding	YKT6 homolog (S. Cerevisiae) [Source:MGI Symbol;Acc:MGI:1927550]
ENSMUSG00000002748	chr5	135663134	135721999	13849	+	456.732	302.833	550.755	741.474	562.691	616.973	387.193	592.981	455.289	524.256	587.87	496.325	607	720.842	602.483	0.0934741	9.09576	0.249044	0.617749	0.999936	Baz1b	protein_coding	bromodomain adjacent to zinc finger domain, 1B [Source:MGI Symbol;Acc:MGI:1353499]
ENSMUSG00000002763	chr17	46848412	46862490	8587	+	61.3506	93.9451	69.084	54.7411	59.6907	66.0991	97.2618	68.3461	71.3123	65.9664	100.083	69.0894	60.0495	73.2979	83.6795	0.0413804	6.19208	0.0403875	0.840725	0.999936	Pex6	protein_coding	peroxisomal biogenesis factor 6 [Source:MGI Symbol;Acc:MGI:2385054]
ENSMUSG00000002767	chr17	46783178	46787088	3666	+	61.204	95.3492	50.8548	52.2987	48.4196	39.1859	60.3765	49.4195	48.3534	49.9712	53.6181	60.3928	41.2336	46.4157	43.7751	-0.251128	5.74683	1.20983	0.271366	0.999936	Mrpl2	protein_coding	mitochondrial ribosomal protein L2 [Source:MGI Symbol;Acc:MGI:1351622]
ENSMUSG00000002768	chr17	46818086	46820054	840	+	28.6466	42.3774	25.6144	27.2909	27.3151	20.9217	35.4428	24.184	27.2604	33.976	19.3448	23.9501	23.8155	18.6801	29.5827	-0.231736	4.77328	0.656723	0.417719	0.999936	Mea1	protein_coding	male enhanced antigen 1 [Source:MGI Symbol;Acc:MGI:96957]
ENSMUSG00000002771	chr7	53087253	53126298	10153	-	0.684389	0.319107	0.0934831	0	0	0	4.32732	0.420592	0.207303	1.76499	0.497615	0.276081	0.0537596	0.331879	0	-0.648214	-0.908262	0.333293	0.563726	0.999936	Grin2d	protein_coding	glutamate receptor, ionotropic, NMDA2D (epsilon 4) [Source:MGI Symbol;Acc:MGI:95823]
ENSMUSG00000002778	chr7	53128142	53139101	5112	+	67.3635	83.7337	63.0076	47.998	55.0327	55.0342	71.2978	57.0953	58.0449	68.5587	59.3406	54.181	48.4374	51.9628	64.2341	-0.145792	5.92043	0.51653	0.472326	0.999936	Kdelr1	protein_coding	KDEL (Lys-Asp-Glu-Leu) endoplasmic reticulum protein retention receptor 1 [Source:MGI Symbol;Acc:MGI:1915387]
ENSMUSG00000002781	chr7	53152311	53172783	15026	+	13.3456	15.9553	15.7519	19.0081	22.8297	16.8147	11.7456	17.6648	12.9046	20.8489	15.3017	14.2872	16.2354	14.982	19.9983	-0.0568214	4.0611	0.0268308	0.869888	0.999936	Tmem143	protein_coding	transmembrane protein 143 [Source:MGI Symbol;Acc:MGI:1917459]
ENSMUSG00000002797	chr6	54932574	54942944	5303	-	7.23497	8.61589	4.25348	6.95547	2.76026	7.00612	7.8304	7.2552	9.17316	3.64029	6.84221	4.62436	5.53724	2.60762	6.49714	-0.247537	2.6208	0.230455	0.631186	0.999936	Ggct	protein_coding	gamma-glutamyl cyclotransferase [Source:MGI Symbol;Acc:MGI:95700]
ENSMUSG00000002799	chr12	114146801	114167706	4054	-	1.31989	1.85082	3.5991	3.87595	1.55265	1.35291	1.44244	1.84009	1.34747	4.57793	1.55505	0.759224	1.02143	1.56457	4.14711	-0.0152132	1.17909	0.000690936	0.979029	0.999936	Jag2	protein_coding	jagged 2 [Source:MGI Symbol;Acc:MGI:1098270]
ENSMUSG00000002803	chr12	114214693	114217141	4032	+	12.4657	13.9131	14.6301	6.26523	5.00298	1.49786	18.3396	11.5137	12.0236	12.6858	10.1389	7.52322	9.83801	7.5384	1.42845	-0.282681	3.265	0.256845	0.612296	0.999936	Btbd6	protein_coding	BTB (POZ) domain containing 6 [Source:MGI Symbol;Acc:MGI:3026623]
ENSMUSG00000002804	chr12	114172944	114180329	793	-	8.70152	23.5501	17.715	12.0526	10.5235	9.42202	15.8669	12.5126	11.5053	16.1055	7.77524	5.86673	8.22522	6.06865	11.3815	-0.567286	3.57413	1.65931	0.197696	0.972789	Nudt14	protein_coding	nudix (nucleoside diphosphate linked moiety X)-type motif 14 [Source:MGI Symbol;Acc:MGI:1913424]
ENSMUSG00000002808	chr13	19683578	19711699	2386	-	0	0.0638214	0	0	0	10.9682	18.7517	7.62322	18.0872	0	0	3.17494	7.79514	0.663758	0	-0.13772	2.08782	0.00799077	0.928771	0.999936	Epdr1	protein_coding	ependymin related protein 1 (zebrafish) [Source:MGI Symbol;Acc:MGI:2145369]
ENSMUSG00000002812	chr11	60527625	60540765	6006	-	101.827	83.7975	110.684	195.496	120.819	120.167	87.5768	120.342	107.59	105.403	119.117	100.563	123.432	117.959	135.657	-0.0471144	6.86927	0.0597796	0.806845	0.999936	Flii	protein_coding	flightless I homolog (Drosophila) [Source:MGI Symbol;Acc:MGI:1342286]
ENSMUSG00000002814	chr11	60553560	60590867	15998	-	40.4767	32.9318	40.2445	65.4132	45.8319	42.0367	41.8308	44.057	45.2957	46.3861	43.2303	36.5118	47.9536	45.1356	42.8996	-0.0308525	5.46367	0.0200676	0.887349	0.999936	Top3a	protein_coding	topoisomerase (DNA) III alpha [Source:MGI Symbol;Acc:MGI:1197527]
ENSMUSG00000002820	chr9	21069743	21078812	2541	+	33.6328	26.4859	22.7631	26.8131	25.0149	32.2765	34.6186	29.5466	28.9188	36.7889	30.6033	30.0929	26.1272	30.201	27.8778	0.0305171	4.88439	0.0147368	0.903378	0.999936	Atg4d	protein_coding	autophagy related 4D, cysteine peptidase [Source:MGI Symbol;Acc:MGI:2444308]
ENSMUSG00000002825	chr9	21216281	21224721	1319	+	25.9579	29.1664	18.0422	16.0347	11.2136	21.2599	26.3761	24.2366	24.1508	37.0647	23.2013	24.2261	18.7621	22.5678	20.1365	0.140109	4.51704	0.192463	0.660875	0.999936	Qtrt1	protein_coding	queuine tRNA-ribosyltransferase 1 [Source:MGI Symbol;Acc:MGI:1931441]
ENSMUSG00000002833	chr17	56219057	56240019	4548	+	115.808	175.254	128.586	120.207	99.427	114.465	121.165	118.87	111.011	134.139	114.016	127.826	98.6489	122.274	139.205	-0.0698066	6.94439	0.154749	0.694038	0.999936	Hdgfrp2	protein_coding	hepatoma-derived growth factor, related protein 2 [Source:MGI Symbol;Acc:MGI:1194492]
ENSMUSG00000002835	chr17	56179827	56206973	2844	+	137.953	127.324	175.514	181.001	162.625	179.791	130.644	158.405	137.027	164.364	178.768	163.647	162.999	192.537	174.363	0.0713741	7.34061	0.187732	0.664811	0.999936	Chaf1a	protein_coding	chromatin assembly factor 1, subunit A (p150) [Source:MGI Symbol;Acc:MGI:1351331]
ENSMUSG00000002844	chr16	38445479	38452769	1583	-	78.4603	98.0297	71.3276	80.1737	60.1507	52.0385	96.8496	62.4053	72.7634	38.1678	64.5656	77.5789	64.404	60.3072	48.2908	-0.321923	6.10119	2.10129	0.147175	0.888342	Adprh	protein_coding	ADP-ribosylarginine hydrolase [Source:MGI Symbol;Acc:MGI:1098234]
ENSMUSG00000002845	chr16	38558811	38592275	13713	+	41.4544	33.8253	35.3833	39.6621	34.5608	34.2092	35.0307	39.4305	34.6196	46.0551	35.2685	32.0945	29.5678	32.9509	38.7985	-0.0725969	5.18232	0.105677	0.74512	0.999936	Tmem39a	protein_coding	transmembrane protein 39a [Source:MGI Symbol;Acc:MGI:1915096]
ENSMUSG00000002846	chr16	38498429	38522747	2251	-	27.2289	29.9961	26.1753	33.8216	27.8327	24.2557	26.5821	23.448	27.2085	24.8201	23.5123	26.9179	21.5576	23.1367	25.0209	-0.184942	4.71494	0.467386	0.494192	0.999936	Timmdc1	protein_coding	translocase of inner mitochondrial membrane domain containing 1 [Source:MGI Symbol;Acc:MGI:1922139]
ENSMUSG00000002870	chr6	88833469	88848774	3370	-	664.346	592.901	695	654.716	861.49	662.924	608.298	729.201	468.35	481.841	700.456	668.393	810.319	612.696	688.881	-0.133458	9.3707	0.623668	0.429688	0.999936	Mcm2	protein_coding	minichromosome maintenance deficient 2 mitotin (S. cerevisiae) [Source:MGI Symbol;Acc:MGI:105380]
ENSMUSG00000002871	chr6	88852245	88862232	11889	+	27.3756	30.379	24.586	22.6185	23.1172	29.5706	32.558	33.3319	28.1414	37.0096	27.7421	28.2984	28.5464	29.6321	32.3475	0.0859361	4.86386	0.113951	0.73569	0.999936	Tpra1	protein_coding	transmembrane protein, adipocyte asscociated 1 [Source:MGI Symbol;Acc:MGI:1345190]
ENSMUSG00000002881	chr1	52514138	52557523	6471	-	70.3943	53.9291	58.4269	44.0159	105.35	129.686	26.5821	73.1304	39.6985	50.1918	39.9958	43.5519	43.9754	42.8598	85.6148	-0.542195	5.93377	3.336	0.0677794	0.651573	Nab1	protein_coding	Ngfi-A binding protein 1 [Source:MGI Symbol;Acc:MGI:107564]
ENSMUSG00000002885	chr8	86247150	86265225	14204	-	43.4098	37.3993	46.5078	43.538	9.02836	0	46.5703	17.77	89.7622	28.5707	81.1735	77.7169	59.4044	97.8096	6.3589	1.02914	5.51268	2.64349	0.103975	0.78257	Cd97	protein_coding	CD97 antigen [Source:MGI Symbol;Acc:MGI:1347095]
ENSMUSG00000002897	chr6	120413215	120433745	3970	+	112.533	83.5422	115.545	99.2879	105.81	111.228	164.232	135.325	225.805	124.266	114.078	103.531	199.717	124.644	129.252	0.312088	7.02043	2.2998	0.129391	0.853418	Il17ra	protein_coding	interleukin 17 receptor A [Source:MGI Symbol;Acc:MGI:107399]
ENSMUSG00000002900	chr12	31950099	32014509	23732	+	6.01285	6.95653	1.1218	31.3792	1.26512	19.2789	1.44244	3.41731	1.24382	0.0551558	0.31101	50.5919	1.02143	46.6527	2.30395	0.705123	3.56278	0.550033	0.458304	0.999936	Lamb1	protein_coding	laminin B1 [Source:MGI Symbol;Acc:MGI:96743]
ENSMUSG00000002910	chr8	73359054	73363619	4391	-	14.5677	18.0615	9.06786	8.01737	11.9611	8.21407	15.8669	13.9847	31.6655	13.3477	21.4597	18.9806	25.8584	17.3051	19.1228	0.735046	4.05526	3.88095	0.0488368	0.552673	Arrdc2	protein_coding	arrestin domain containing 2 [Source:MGI Symbol;Acc:MGI:1918057]
ENSMUSG00000002948	chr8	4238740	4251423	22711	+	96.2545	80.6064	96.568	92.3856	80.5652	97.844	100.559	105.306	99.1945	109.87	100.332	98.147	118.755	102.74	100.775	0.128391	6.62605	0.604292	0.436945	0.999936	Map2k7	protein_coding	mitogen-activated protein kinase kinase 7 [Source:MGI Symbol;Acc:MGI:1346871]
ENSMUSG00000002949	chr8	4259731	4275913	11317	-	90.0461	102.178	82.0781	82.6692	81.3127	81.4159	82.2192	90.4798	73.3335	104.631	81.1113	83.1695	79.4567	86.8575	83.3569	-0.0652005	6.42394	0.138886	0.709391	0.999936	Timm44	protein_coding	translocase of inner mitochondrial membrane 44 [Source:MGI Symbol;Acc:MGI:1343262]
ENSMUSG00000002957	chr7	148748079	148818910	4639	+	121.186	98.0935	131.484	116.703	118.519	140.557	151.662	135.062	161.852	132.815	119.303	131.001	138.807	136.639	179.846	0.151097	7.06969	0.795328	0.372494	0.999936	Ap2a2	protein_coding	adaptor-related protein complex 2, alpha 2 subunit [Source:MGI Symbol;Acc:MGI:101920]
ENSMUSG00000002963	chr7	52112509	52118295	15131	+	37.1526	33.8253	29.4939	40.4054	36.631	28.9425	45.1278	36.276	39.7504	37.506	45.3452	43.4828	31.7182	44.9459	33.1308	0.108485	5.23453	0.231818	0.630179	0.999936	Pnkp	protein_coding	polynucleotide kinase 3'- phosphatase [Source:MGI Symbol;Acc:MGI:1891698]
ENSMUSG00000002968	chr7	52134761	52147779	7086	-	73.2785	66.0551	74.9734	66.4751	60.3232	63.7798	69.0311	69.2399	46.2286	86.374	91.81	80.6158	64.9416	71.2118	84.5089	0.118268	6.15764	0.36759	0.544321	0.999936	Med25	protein_coding	mediator of RNA polymerase II transcription, subunit 25 homolog (yeast) [Source:MGI Symbol;Acc:MGI:1922863]
ENSMUSG00000002980	chr7	20341480	20356365	5333	-	0.0488849	0.127643	0.0934831	0.318571	0.0575055	0	0.412126	0	37.1073	0	0	0.207061	51.0716	0.0948226	0	6.60437	2.63516	16.3748	5.19712e-05	0.00513369	Bcam	protein_coding	basal cell adhesion molecule [Source:MGI Symbol;Acc:MGI:1929940]
ENSMUSG00000002981	chr7	20216930	20250379	4130	-	126.612	100.136	102.551	112.827	105.58	101.275	92.7284	110.826	110.855	136.897	107.858	113.677	97.0899	107.671	106.028	0.0343039	6.76817	0.04446	0.833	0.999936	Clptm1	protein_coding	cleft lip and palate associated transmembrane protein 1 [Source:MGI Symbol;Acc:MGI:1927155]
ENSMUSG00000002983	chr7	20191566	20214787	20091	-	7.91936	7.65857	5.32853	5.41571	3.50783	3.72049	10.5092	4.94195	10.3652	11.7482	3.3589	5.45261	4.67709	4.31443	4.88438	0.0340378	2.64764	0.00427799	0.947851	0.999936	Relb	protein_coding	avian reticuloendotheliosis viral (v-rel) oncogene related B [Source:MGI Symbol;Acc:MGI:103289]
ENSMUSG00000002984	chr7	20286662	20300787	6970	-	157.312	168.744	121.995	118.774	117.714	131.812	111.274	135.798	99.8164	138.607	138.275	140.94	113.003	113.882	132.892	-0.116832	7.0214	0.442385	0.505973	0.999936	Tomm40	protein_coding	translocase of outer mitochondrial membrane 40 homolog (yeast) [Source:MGI Symbol;Acc:MGI:1858259]
ENSMUSG00000002985	chr7	20281458	20284515	8642	-	26.3979	47.164	25.1002	32.9721	15.584	21.6465	41.8308	20.0832	24.2545	7.44604	24.6942	22.1555	26.8798	20.1024	20.4591	-0.489027	4.65885	1.9514	0.162436	0.910118	Apoe	protein_coding	apolipoprotein E [Source:MGI Symbol;Acc:MGI:88057]
ENSMUSG00000002996	chr12	32611119	32635400	18707	-	27.7667	25.3371	22.6229	9.23856	15.8715	13.3841	24.5215	25.3932	54.3652	31.494	17.1055	15.3225	38.6532	20.4817	22.5787	0.448984	4.60667	1.55854	0.211879	0.991059	Hbp1	protein_coding	high mobility group box transcription factor 1 [Source:MGI Symbol;Acc:MGI:894659]
ENSMUSG00000002997	chr12	32643341	32746161	8168	-	40.1834	76.7133	101.803	87.9787	58.7131	43.5829	80.9828	54.3089	88.6739	114.89	75.3887	103.807	84.5101	86.6679	61.6537	0.343922	6.2721	2.22609	0.135697	0.867645	Prkar2b	protein_coding	protein kinase, cAMP dependent regulatory, type II beta [Source:MGI Symbol;Acc:MGI:97760]
ENSMUSG00000003031	chr6	134870419	134875531	6945	+	70.0521	40.2713	55.4822	45.2371	78.0349	54.1162	34.8247	69.1873	116.038	45.3381	74.4557	47.2099	118.271	59.8805	92.4345	0.476675	6.06632	3.32691	0.0681546	0.651573	Cdkn1b	protein_coding	cyclin-dependent kinase inhibitor 1B [Source:MGI Symbol;Acc:MGI:104565]
ENSMUSG00000003032	chr4	55540013	55545347	7450	-	0.39108	0.0638214	0.0934831	0	0	0	0.206063	2.26068	1.29564	0.66187	0.186606	0.414122	0.107519	0.142234	0	0.0644928	-0.981341	0.00366288	0.95174	0.999936	Klf4	protein_coding	Kruppel-like factor 4 (gut) [Source:MGI Symbol;Acc:MGI:1342287]
ENSMUSG00000003033	chr8	74763917	74781284	5429	+	121.284	100.008	99.466	105.606	89.2485	96.0079	124.256	113.77	113.084	86.7601	120.423	106.222	118.432	96.1502	96.5816	-0.0334531	6.72821	0.0385641	0.844315	0.999936	Ap1m1	protein_coding	adaptor-related protein complex AP-1, mu subunit 1 [Source:MGI Symbol;Acc:MGI:102776]
ENSMUSG00000003037	chr8	74685099	74707803	6653	+	118.057	124.26	105.262	105.128	95.2291	98.6654	143.214	99.3647	138.634	88.0287	116.069	127.136	132.571	119.666	95.9365	0.0492671	6.83414	0.0760667	0.7827	0.999936	Rab8a	protein_coding	RAB8A, member RAS oncogene family [Source:MGI Symbol;Acc:MGI:96960]
ENSMUSG00000003038	chr4	133520653	133524565	11154	-	241.296	318.15	289.47	234.787	168.549	202.114	249.542	219.601	260.528	341.47	298.88	312.11	281.539	245.211	274.493	0.228854	8.03787	1.71093	0.190865	0.96122	Hmgn2	protein_coding	high mobility group nucleosomal binding domain 2 [Source:MGI Symbol;Acc:MGI:96136]
ENSMUSG00000003039	chr8	74743629	74747663	1910	+	74.6473	87.3077	66.5599	64.6699	61.8184	58.6098	74.3888	79.6495	74.9919	69.6618	73.1495	72.7475	64.0815	64.1949	62.99	-0.0720757	6.13299	0.150003	0.698533	0.999936	Fam32a	protein_coding	family with sequence similarity 32, member A [Source:MGI Symbol;Acc:MGI:1915172]
ENSMUSG00000003062	chr13	19449546	19487621	1283	-	9.77699	7.78621	4.34696	17.5745	11.3286	12.8526	29.6731	12.0394	33.0648	3.30935	9.39249	18.2904	17.9557	12.2795	8.70893	0.155409	3.78912	0.0967458	0.75577	0.999936	Stard3nl	protein_coding	STARD3 N-terminal like [Source:MGI Symbol;Acc:MGI:1923455]
ENSMUSG00000003068	chr10	79578548	79593427	15170	+	132.283	174.679	121.248	108.686	106.213	115.963	127.965	120.394	109.404	119.247	121.854	129.344	109.67	127.11	121.833	-0.103064	6.94902	0.354882	0.551362	0.999936	Stk11	protein_coding	serine/threonine kinase 11 [Source:MGI Symbol;Acc:MGI:1341870]
ENSMUSG00000003070	chr10	79642227	79652755	2131	+	0.635504	2.42521	0.934831	1.115	0.0575055	0	2.67882	0.315444	0.570084	0.441247	0.746423	0	1.02143	0.331879	0.138237	-1.1201	-0.354611	1.6885	0.193799	0.966746	Efna2	protein_coding	ephrin A2 [Source:MGI Symbol;Acc:MGI:102707]
ENSMUSG00000003072	chr10	79601377	79608563	3995	+	201.406	333.977	178.412	167.781	152.447	146.742	256.755	164.451	149.932	135.904	180.634	203.334	128.27	157.216	169.018	-0.347968	7.51338	2.76791	0.0961718	0.758562	Atp5d	protein_coding	ATP synthase, H+ transporting, mitochondrial F1 complex, delta subunit [Source:MGI Symbol;Acc:MGI:1913293]
ENSMUSG00000003099	chr7	17589989	17613273	9419	-	113.218	157.894	145.974	112.19	114.493	95.1382	107.771	114.716	96.8105	145.28	123.533	106.153	93.0041	107.434	113.124	-0.132912	6.8674	0.550599	0.458073	0.999936	Ppp5c	protein_coding	protein phosphatase 5, catalytic subunit [Source:MGI Symbol;Acc:MGI:102666]
ENSMUSG00000003119	chr11	98064373	98139818	27194	+	91.9037	30.9534	120.079	150.419	143.189	140.171	88.195	141.844	94.893	139.71	101.451	89.7265	151.172	145.411	96.5816	0.023111	6.84557	0.00823613	0.927689	0.999936	Cdk12	protein_coding	cyclin-dependent kinase 12 [Source:MGI Symbol;Acc:MGI:1098802]
ENSMUSG00000003123	chr7	26164546	26183729	10841	-	7.08832	7.08417	6.45033	5.09713	3.62285	10.0502	8.86071	8.04381	11.7126	11.0312	8.14845	6.48791	9.30041	5.59454	12.4874	0.366224	3.03156	0.601888	0.437859	0.999936	Lipe	protein_coding	lipase, hormone sensitive [Source:MGI Symbol;Acc:MGI:96790]
ENSMUSG00000003131	chr9	45773394	45792954	7382	-	165.084	127.196	156.07	169.427	180.452	187.329	125.286	165.766	139.308	195.031	159.361	179.867	144.936	179.167	135.38	-0.00946522	7.33011	0.00314737	0.955261	0.999936	Pafah1b2	protein_coding	platelet-activating factor acetylhydrolase, isoform 1b, subunit 2 [Source:MGI Symbol;Acc:MGI:108415]
ENSMUSG00000003134	chr1	39428344	39535592	4436	-	13.59	24.5712	38.8422	23.3619	23.1172	16.1382	19.9881	13.3538	13.1637	19.1391	17.9764	18.1524	16.2892	24.1798	27.6474	-0.17592	4.37896	0.261309	0.609222	0.999936	Tbc1d8	protein_coding	TBC1 domain family, member 8 [Source:MGI Symbol;Acc:MGI:1927225]
ENSMUSG00000003135	chr1	39591837	39603726	8733	+	77.7271	87.4991	82.5455	79.2711	70.9618	67.1621	91.492	71.1325	83.0767	69.386	86.1497	89.5194	73.1131	83.4439	72.4823	-0.00447259	6.30752	0.000620443	0.980128	0.999936	Cnot11	protein_coding	CCR4-NOT transcription complex, subunit 11 [Source:MGI Symbol;Acc:MGI:106580]
ENSMUSG00000003153	chr6	122677827	122751658	13832	-	3.51972	0.8935	0.186966	0.0530952	0.172516	25.0287	4.73945	7.4655	396.364	1.04796	35.9527	9.38677	258.207	5.64195	132.892	4.47564	5.88162	18.5883	1.62214e-05	0.00216486	Slc2a3	protein_coding	solute carrier family 2 (facilitated glucose transporter), member 3 [Source:MGI Symbol;Acc:MGI:95757]
ENSMUSG00000003154	chr6	122769932	122795384	5283	+	20.1895	16.1468	21.5011	18.4771	24.6698	22.9511	13.3941	23.5006	21.2486	23.7722	19.9668	14.9084	22.3102	17.2103	21.012	-0.0354251	4.34167	0.0126286	0.910524	0.999936	Foxj2	protein_coding	forkhead box J2 [Source:MGI Symbol;Acc:MGI:1926805]
ENSMUSG00000003161	chr5	8046078	8069379	7437	+	71.0787	66.7572	41.1325	75.2889	61.3583	49.6709	41.0066	57.5159	13.6302	15.6643	55.6707	39.2726	35.4813	28.0201	0.046079	-1.13568	5.45432	4.31488	0.0377804	0.474993	Sri	protein_coding	sorcin [Source:MGI Symbol;Acc:MGI:98419]
ENSMUSG00000003166	chr16	17839575	17894238	27285	-	82.2734	82.0743	85.5837	75.3951	70.5592	83.0104	82.6313	77.6517	69.602	85.5467	74.3935	77.786	66.9307	75.4314	80.6844	-0.105336	6.28875	0.354153	0.551772	0.999936	Dgcr2	protein_coding	DiGeorge syndrome critical region gene 2 [Source:MGI Symbol;Acc:MGI:892866]
ENSMUSG00000003178	chr6	120951381	121031627	6019	-	7.38163	1.72318	14.3964	16.8843	25.4174	20.1969	10.7153	26.7601	7.56656	24.6547	13.1868	6.62596	26.2347	26.5978	10.7825	0.0729557	4.00673	0.0217125	0.882855	0.999936	Mical3	protein_coding	microtubule associated monooxygenase, calponin and LIM domain containing 3 [Source:MGI Symbol;Acc:MGI:2442733]
ENSMUSG00000003184	chr7	52253018	52258218	11541	+	83.2022	90.1796	70.533	62.7585	50.3748	62.5719	103.856	65.1917	82.9731	65.6906	79.4319	66.1215	62.5224	73.772	61.3773	-0.0923889	6.17325	0.20478	0.65089	0.999936	Irf3	protein_coding	interferon regulatory factor 3 [Source:MGI Symbol;Acc:MGI:1859179]
ENSMUSG00000003190	chr7	52246592	52254082	5282	-	35.0505	49.1425	38.0009	30.7421	25.2449	22.8061	47.6006	19.9255	37.0554	29.2878	36.3881	33.82	28.8689	26.0762	18.8924	-0.187338	5.00124	0.426825	0.513551	0.999936	Bcl2l12	protein_coding	BCL2-like 12 (proline rich) [Source:MGI Symbol;Acc:MGI:1922986]
ENSMUSG00000003198	chr17	56031607	56038007	1620	+	10.8036	10.2114	9.48853	7.32713	6.72814	6.9578	8.03646	10.1993	14.4076	9.04556	9.20588	8.69657	12.8485	10.1934	8.89325	0.236571	3.27537	0.293722	0.587845	0.999936	Zfp959	protein_coding	zinc finger protein 959 [Source:MGI Symbol;Acc:MGI:2385058]
ENSMUSG00000003199	chr17	56145134	56156213	9425	+	66.7768	116.41	103.906	60.6878	58.138	55.1792	108.183	78.7032	94.1156	62.7122	57.4124	78.6832	57.2002	72.6341	65.6626	-0.241696	6.24758	1.14172	0.285289	0.999936	Mpnd	protein_coding	MPN domain containing [Source:MGI Symbol;Acc:MGI:1915297]
ENSMUSG00000003200	chr17	56156176	56176058	2070	-	78.1181	116.091	88.061	68.3335	71.6518	63.8765	106.947	71.5531	76.0802	73.9088	80.3649	96.1454	74.8334	105.395	103.309	0.042732	6.41384	0.0447619	0.832443	0.999936	Sh3gl1	protein_coding	SH3-domain GRB2-like 1 [Source:MGI Symbol;Acc:MGI:700010]
ENSMUSG00000003208	chr17	56098610	56107372	1311	+	20.4828	26.8688	20.8	19.0612	16.6766	15.655	16.0729	18.5586	22.1296	16.9328	17.1677	20.6371	20.7512	18.7275	17.0953	-0.0462883	4.27579	0.0208231	0.885262	0.999936	Ccdc94	protein_coding	coiled-coil domain containing 94 [Source:MGI Symbol;Acc:MGI:1920136]
ENSMUSG00000003226	chr10	57909600	57956903	9477	+	279.182	151.384	406.558	395.559	459.871	529.131	239.857	460.443	339.407	455.808	357.599	278.359	455.451	479.091	423.282	0.0991002	8.57236	0.193962	0.659639	0.999936	Ranbp2	protein_coding	RAN binding protein 2 [Source:MGI Symbol;Acc:MGI:894323]
ENSMUSG00000003228	chr19	60965652	61168456	3165	+	3.71526	4.14839	7.4319	3.34499	16.5041	1.30459	2.26669	6.67689	1.55477	11.1415	5.34937	6.55693	3.97821	7.68063	8.93933	0.148624	2.63549	0.0611816	0.804638	0.999936	Grk5	protein_coding	G protein-coupled receptor kinase 5 [Source:MGI Symbol;Acc:MGI:109161]
ENSMUSG00000003233	chr16	20517055	20532593	10246	+	29.1843	8.87117	32.2517	26.6538	30.3054	46.8685	25.9639	39.3253	20.0566	45.9448	39.0628	28.7125	32.6858	45.7519	37.923	0.228824	5.03272	0.547176	0.459474	0.999936	Dvl3	protein_coding	dishevelled 3, dsh homolog (Drosophila) [Source:MGI Symbol;Acc:MGI:108100]
ENSMUSG00000003234	chr16	20548650	20561452	6151	+	66.1902	54.2482	68.2426	58.6701	51.7549	55.759	64.4977	62.0898	52.0331	77.3836	56.5415	59.4265	50.4265	63.0571	71.6068	0.00387149	5.9278	0.00040132	0.984017	0.999936	Abcf3	protein_coding	ATP-binding cassette, sub-family F (GCN20), member 3 [Source:MGI Symbol;Acc:MGI:1351656]
ENSMUSG00000003235	chr16	20498890	20510028	4007	+	154.33	148.257	141.44	126.951	140.716	140.944	108.595	157.827	124.019	138.11	135.973	133.554	128.862	132.562	144.227	-0.0929224	7.1037	0.332621	0.56412	0.999936	Eif2b5	protein_coding	eukaryotic translation initiation factor 2B, subunit 5 epsilon [Source:MGI Symbol;Acc:MGI:2446176]
ENSMUSG00000003269	chr7	53062007	53069951	12331	-	70.8343	74.8625	55.8094	57.9268	48.6496	62.8618	65.7341	59.5663	72.7116	71.8129	68.6087	64.9482	56.0713	56.0402	86.0295	0.103276	6.02311	0.271365	0.602418	0.999936	Cyth2	protein_coding	cytohesin 2 [Source:MGI Symbol;Acc:MGI:1334255]
ENSMUSG00000003273	chr7	52955213	52960052	3149	+	0.0488849	0.574393	1.58921	0.318571	0.402538	0.144954	0.206063	0.683461	0	2.70264	0.0622019	0	0.0537596	0.0474113	0.046079	-0.344369	-0.781334	0.115112	0.734398	0.999936	Car11	protein_coding	carbonic anhydrase 11 [Source:MGI Symbol;Acc:MGI:1336193]
ENSMUSG00000003299	chr9	20807181	20813279	1285	+	62.1328	61.6515	44.0305	49.644	47.7871	42.6165	73.3585	51.4699	48.2498	70.8201	61.5177	72.4714	41.7712	56.6091	42.2084	0.0289909	5.78491	0.0176786	0.894224	0.999936	Mrpl4	protein_coding	mitochondrial ribosomal protein L4 [Source:MGI Symbol;Acc:MGI:2137210]
ENSMUSG00000003308	chr9	21034174	21043776	7904	-	67.999	57.9498	73.057	55.1128	65.0387	54.4544	60.3765	71.9212	50.3747	82.8441	71.4078	66.7427	53.1145	72.5867	71.4225	0.0532461	6.02376	0.0744948	0.784901	0.999936	Keap1	protein_coding	kelch-like ECH-associated protein 1 [Source:MGI Symbol;Acc:MGI:1858732]
ENSMUSG00000003316	chr8	113678321	113783116	15535	-	90.3394	42.0583	125.174	135.977	151.469	161.286	83.0434	150.099	108.627	150.465	128.26	104.29	152.301	154.703	154.779	0.189402	6.97997	0.652518	0.419214	0.999936	Glg1	protein_coding	golgi apparatus protein 1 [Source:MGI Symbol;Acc:MGI:104967]
ENSMUSG00000003344	chr10	80105362	80119816	8839	-	53.0402	64.9064	53.2386	41.6797	49.7997	63.6349	63.6735	69.6079	63.5384	63.2637	57.4124	57.1489	52.0931	44.8037	64.2802	-0.0275512	5.84928	0.0183518	0.892241	0.999936	Btbd2	protein_coding	BTB (POZ) domain containing 2 [Source:MGI Symbol;Acc:MGI:1933831]
ENSMUSG00000003345	chr10	80085525	80103516	6101	+	195.784	274.879	210.664	150.206	160.9	221.393	192.669	194.629	216.943	164.144	187.29	200.504	203.373	174.142	215.327	-0.0714323	7.63262	0.159371	0.689736	0.999936	Csnk1g2	protein_coding	casein kinase 1, gamma 2 [Source:MGI Symbol;Acc:MGI:1920014]
ENSMUSG00000003346	chr10	80046394	80053086	2711	-	50.7426	88.2012	44.0305	38.9718	42.6116	42.0367	79.1282	46.0022	46.1249	57.3621	50.5702	52.3865	39.9972	42.8124	49.7653	-0.187549	5.68772	0.610278	0.434683	0.999936	Abhd17a	protein_coding	abhydrolase domain containing 17A [Source:MGI Symbol;Acc:MGI:106388]
ENSMUSG00000003348	chr10	80148001	80164565	2644	-	60.7151	33.6339	35.617	42.9009	37.2635	52.3768	63.2614	43.5838	232.542	25.0408	45.6562	45.4154	134.345	37.5024	89.808	0.89903	6.03194	6.04441	0.0139504	0.263115	Mob3a	protein_coding	MOB kinase activator 3A [Source:MGI Symbol;Acc:MGI:3050117]
ENSMUSG00000003352	chr15	98462651	98474961	5489	+	54.8	55.3331	38.1878	26.4414	23.0022	68.6116	53.1643	63.2465	7.35926	36.6235	10.6365	12.3546	14.5689	17.637	30.5965	-1.4061	5.10355	15.3117	9.11488e-05	0.00788594	Cacnb3	protein_coding	calcium channel, voltage-dependent, beta 3 subunit [Source:MGI Symbol;Acc:MGI:103307]
ENSMUSG00000003355	chr15	98554804	98558629	731	-	2.5909	7.27564	6.31011	0.902618	3.33532	0.821407	2.26669	1.52464	0.310955	7.9976	0.684221	0.276081	0.322558	0.379291	0.875501	-1.09811	1.3223	1.95544	0.162002	0.909544	Fkbp11	protein_coding	FK506 binding protein 11 [Source:MGI Symbol;Acc:MGI:1913370]
ENSMUSG00000003360	chr15	98475565	98493320	11415	-	296.438	245.138	290.452	260.803	276.141	263.237	221.724	294.73	272.189	257.137	273.688	253.926	296.968	291.011	272.004	0.00149731	8.08506	9.43203e-05	0.992251	0.999936	Ddx23	protein_coding	DEAD (Asp-Glu-Ala-Asp) box polypeptide 23 [Source:MGI Symbol;Acc:MGI:1921601]
ENSMUSG00000003363	chr7	28317019	28338237	7955	-	43.1654	38.2928	35.617	39.2904	30.3054	31.6	78.9222	26.3921	61.2581	32.4868	29.1727	40.1008	40.6423	35.5111	31.3798	-0.0824058	5.3055	0.0898683	0.764345	0.999936	Pld3	protein_coding	phospholipase D family, member 3 [Source:MGI Symbol;Acc:MGI:1333782]
ENSMUSG00000003378	chr7	25794872	25857388	3836	-	3.27529	9.89232	12.9007	16.8312	7.64823	5.26667	19.3699	9.98905	8.39578	58.6858	5.53597	5.79771	9.94553	5.64195	16.7267	0.528461	3.69177	0.903592	0.34182	0.999936	Grik5	protein_coding	glutamate receptor, ionotropic, kainate 5 (gamma 2) [Source:MGI Symbol;Acc:MGI:95818]
ENSMUSG00000003380	chr7	25754769	25757747	1691	-	35.4416	59.9283	30.0081	24.5831	22.8297	24.304	38.5338	25.7087	26.483	32.7626	26.6846	29.4027	18.9771	23.3738	28.569	-0.332452	4.90822	1.299	0.254395	0.999936	Rabac1	protein_coding	Rab acceptor 1 (prenylated) [Source:MGI Symbol;Acc:MGI:1201692]
ENSMUSG00000003382	chr3	87329329	87344078	27792	+	74.3051	22.2098	56.0898	19.8576	68.9491	48.0765	70.6796	44.3724	281.621	10.9209	61.0201	67.2258	246.434	88.991	140.633	1.32845	6.44264	9.22518	0.00238709	0.083819	Etv3	protein_coding	ets variant gene 3 [Source:MGI Symbol;Acc:MGI:1350926]
ENSMUSG00000003402	chr9	21807479	21818663	4005	+	137.709	151.321	115.171	144.313	125.592	114.659	143.626	117.503	151.279	147.487	145.179	134.935	122.464	127.157	126.579	0.0269178	7.06496	0.0273548	0.868635	0.999936	Prkcsh	protein_coding	protein kinase C substrate 80K-H [Source:MGI Symbol;Acc:MGI:107877]
ENSMUSG00000003410	chr9	21819449	21856467	5027	-	0.19554	0.0638214	0.186966	0.159285	0.115011	0.0966361	0.206063	1.89266	1.19199	0	0.31101	0.138041	0.268798	0.426702	0.875501	0.317451	-0.891294	0.141377	0.706916	0.999936	Elavl3	protein_coding	ELAV (embryonic lethal, abnormal vision, Drosophila)-like 3 (Hu antigen C) [Source:MGI Symbol;Acc:MGI:109157]
ENSMUSG00000003411	chr4	108551668	108615929	5890	+	0.0488849	0.765857	0.0934831	1.59285	0	0	0	0.0525739	0.0518258	3.03357	0	0	0.107519	0	0.046079	0.418923	-0.986888	0.104519	0.746472	0.999936	Rab3b	protein_coding	RAB3B, member RAS oncogene family [Source:MGI Symbol;Acc:MGI:1917158]
ENSMUSG00000003420	chr7	52348363	52359192	1738	-	0.0488849	0.255286	0.0934831	0	0.0575055	0	0.824252	0.420592	1.08834	2.42686	0	0.0690204	0.161279	0.0474113	1.19805	1.83837	-0.880373	3.20292	0.0735071	0.672608	Fcgrt	protein_coding	Fc receptor, IgG, alpha chain transporter [Source:MGI Symbol;Acc:MGI:103017]
ENSMUSG00000003421	chr7	52317799	52333873	7585	+	88.9217	85.0739	64.5501	64.4575	60.8408	52.9083	79.5403	74.7076	76.8576	60.4508	70.9724	75.2322	63.3288	64.2898	63.9577	-0.0983897	6.12843	0.256415	0.612594	0.999936	Nosip	protein_coding	nitric oxide synthase interacting protein [Source:MGI Symbol;Acc:MGI:1913644]
ENSMUSG00000003423	chr7	52409673	52415439	6109	+	56.1199	83.7337	52.4907	46.1397	34.7908	38.0746	63.8796	47.3165	42.4971	45.3933	43.2303	54.25	41.0723	50.4931	44.3741	-0.23168	5.63878	0.99033	0.319662	0.999936	Pih1d1	protein_coding	PIH1 domain containing 1 [Source:MGI Symbol;Acc:MGI:1916095]
ENSMUSG00000003429	chr7	52377757	52379766	1187	-	702.037	1107.24	688.316	547.092	485.346	539.519	820.543	545.507	630.668	525.359	565.167	612.694	575.443	450.313	554.146	-0.312568	9.29076	2.66955	0.102285	0.777205	Rps11	protein_coding	ribosomal protein S11 [Source:MGI Symbol;Acc:MGI:1351329]
ENSMUSG00000003435	chr7	29099917	29123738	3509	-	265.396	228.991	258.714	281.192	242.616	255.651	242.742	274.015	240.472	313.892	276.55	251.855	273.959	271.619	316.839	0.0903984	8.05769	0.347503	0.55553	0.999936	Supt5	protein_coding	suppressor of Ty 5 [Source:MGI Symbol;Acc:MGI:1202400]
ENSMUSG00000003437	chr7	29177970	29184407	8771	+	88.384	94.2642	74.6462	72.1563	64.7512	70.9309	81.807	72.9726	69.913	82.5683	82.2309	83.1695	66.1243	83.9654	74.6019	-0.0292465	6.28054	0.0248544	0.87473	0.999936	Paf1	protein_coding	Paf1, RNA polymerase II associated factor, homolog (S. cerevisiae) [Source:MGI Symbol;Acc:MGI:1923988]
ENSMUSG00000003438	chr7	29090535	29097091	5698	-	91.5615	143.662	84.7424	77.4127	68.9491	72.1872	90.0496	77.6517	74.4218	95.4748	74.9533	87.7249	66.8232	67.7034	74.5558	-0.225299	6.38528	1.20722	0.271884	0.999936	Timm50	protein_coding	translocase of inner mitochondrial membrane 50 [Source:MGI Symbol;Acc:MGI:1913775]
ENSMUSG00000003444	chr7	29171165	29177727	1281	-	33.7795	49.3339	22.8099	25.5388	27.2001	20.8251	24.3154	21.713	20.7303	21.8969	24.7564	31.8874	19.7298	25.7918	18.8002	-0.3058	4.7117	0.988514	0.320106	0.999936	Med29	protein_coding	mediator complex subunit 29 [Source:MGI Symbol;Acc:MGI:1914474]
ENSMUSG00000003458	chr1	173996144	174012926	11091	-	71.372	50.4827	60.7173	63.077	84.3605	73.7816	71.71	79.1764	78.9825	63.8705	66.4939	57.8391	77.5751	60.971	69.4411	-0.0551031	6.10481	0.082486	0.773956	0.999936	Ncstn	protein_coding	nicastrin [Source:MGI Symbol;Acc:MGI:1891700]
ENSMUSG00000003464	chr1	174056886	174066624	7225	+	70.4432	64.0129	54.7343	56.0685	99.0819	67.1621	59.3462	74.0241	66.5443	85.5467	62.1397	61.152	59.9957	53.2429	74.9706	-0.073031	6.0756	0.128911	0.719564	0.999936	Pex19	protein_coding	peroxisomal biogenesis factor 19 [Source:MGI Symbol;Acc:MGI:1334458]
ENSMUSG00000003484	chr8	74512381	74533525	2854	-	0	1.08496	0.327191	0	0	0	1.23638	0.210296	0	0.937649	0	0.0690204	0	0.0474113	0.414711	-0.747208	-1.51541	0.350019	0.554102	0.999936	Cyp4f18	protein_coding	cytochrome P450, family 4, subfamily f, polypeptide 18 [Source:MGI Symbol;Acc:MGI:1919304]
ENSMUSG00000003500	chr6	29150434	29166364	16079	-	112.142	223.247	212.627	147.923	129.1	108.232	149.396	149.678	97.1733	134.691	104.686	134.383	160.58	136.876	221.502	-0.150353	7.21701	0.485094	0.486124	0.999936	Impdh1	protein_coding	inosine 5'-phosphate dehydrogenase 1 [Source:MGI Symbol;Acc:MGI:96567]
ENSMUSG00000003526	chr16	18060450	18090296	7755	-	15.1543	10.1476	14.5834	3.34499	17.8842	1.44954	19.9881	10.7777	1.19199	5.40527	2.67468	2.41571	1.39775	0.900815	0.092158	-2.57082	2.8193	13.1055	0.000294433	0.0194069	Prodh	protein_coding	proline dehydrogenase [Source:MGI Symbol;Acc:MGI:97770]
ENSMUSG00000003527	chr16	17900804	17911441	2819	-	32.8018	31.5916	28.5123	31.9102	28.5802	25.4153	40.3884	30.1774	29.4889	25.0408	32.2206	31.9564	30.1591	29.158	36.2642	-0.0466935	4.95483	0.0358149	0.849898	0.999936	Dgcr14	protein_coding	DiGeorge syndrome critical region gene 14 [Source:MGI Symbol;Acc:MGI:107854]
ENSMUSG00000003528	chr16	17925304	17928312	5079	-	58.0753	73.969	60.5303	50.8121	76.5398	41.8917	60.1704	57.4107	42.8599	97.2949	65.312	53.6288	34.9438	49.213	69.6254	-0.0596921	5.89682	0.0640425	0.800217	0.999936	Slc25a1	protein_coding	solute carrier family 25 (mitochondrial carrier, citrate transporter), member 1 [Source:MGI Symbol;Acc:MGI:1345283]
ENSMUSG00000003531	chr16	18052953	18071725	9131	+	56.511	108.305	62.8206	47.0423	40.0813	43.293	69.4433	44.0044	28.8151	41.1463	35.5173	28.9195	24.1918	21.8092	39.7201	-0.943583	5.5372	12.442	0.000419784	0.0243177	Dgcr6	protein_coding	DiGeorge syndrome critical region gene 6 [Source:MGI Symbol;Acc:MGI:1202877]
ENSMUSG00000003534	chr17	35818512	35841566	26288	-	56.7065	45.377	38.3281	61.378	24.7849	60.156	68.2069	57.4107	21.5595	7.94244	36.5747	18.3594	32.7396	18.2534	25.0209	-1.18445	5.26074	14.2142	0.000163133	0.0119679	Ddr1	protein_coding	discoidin domain receptor family, member 1 [Source:MGI Symbol;Acc:MGI:99216]
ENSMUSG00000003541	chr17	35958629	35959868	1131	+	5.32846	8.10532	4.34696	3.2919	3.45033	2.70581	8.24252	2.68127	2.22851	4.7434	3.1101	4.00318	0.913913	3.22397	8.10991	-0.367501	2.1137	0.410707	0.521611	0.999936	Ier3	protein_coding	immediate early response 3 [Source:MGI Symbol;Acc:MGI:104814]
ENSMUSG00000003546	chr17	46767574	46782104	3429	-	10.0214	24.8265	18.5096	9.61022	21.9096	11.0165	11.1274	14.3527	10.8316	21.5659	10.4499	9.31775	11.397	12.1847	13.9619	-0.287654	3.83347	0.492312	0.482898	0.999936	Klc4	protein_coding	kinesin light chain 4 [Source:MGI Symbol;Acc:MGI:1922014]
ENSMUSG00000003549	chr7	19930127	19941873	7493	+	25.2246	26.4859	17.2944	18.6364	20.3569	17.5394	26.17	21.3976	20.5748	17.5947	23.9477	21.4653	17.2031	19.3912	22.4405	-0.112656	4.40368	0.136441	0.711845	0.999936	Ercc1	protein_coding	excision repair cross-complementing rodent repair deficiency, complementation group 1 [Source:MGI Symbol;Acc:MGI:95412]
ENSMUSG00000003573	chr8	72806726	72818260	11174	+	30.5042	55.7161	49.4058	33.7154	24.7274	39.6208	49.043	30.8083	43.2745	27.0815	29.4215	39.9628	48.975	39.9677	42.5309	-0.0413607	5.29314	0.0251985	0.873873	0.999936	Homer3	protein_coding	homer homolog 3 (Drosophila) [Source:MGI Symbol;Acc:MGI:1347359]
ENSMUSG00000003575	chr8	72906254	72963478	17845	-	24.4425	26.7412	41.1325	34.2464	15.0089	25.1737	41.2126	29.9671	32.132	35.0791	22.8281	22.5697	39.137	24.8435	39.1672	0.0321051	4.91995	0.0126428	0.910474	0.999936	Crtc1	protein_coding	CREB regulated transcription coactivator 1 [Source:MGI Symbol;Acc:MGI:2142523]
ENSMUSG00000003581	chr11	4035205	4041175	3754	+	10.3636	12.6366	8.5537	12.2119	8.3958	10.2434	13.8062	8.93757	12.3345	8.82493	10.6365	8.97265	9.13913	9.24521	10.5521	-0.121314	3.37956	0.0828288	0.7735	0.999936	Rnf215	protein_coding	ring finger protein 215 [Source:MGI Symbol;Acc:MGI:1918923]
ENSMUSG00000003585	chr11	3997042	4023418	7216	-	0.586619	14.296	3.22517	2.81404	4.14039	0.966361	2.06063	12.46	0.259129	20.9592	2.23927	5.65967	0.537596	4.97819	3.17945	0.0202329	2.41865	0.000655294	0.979577	0.999936	Sec14l2	protein_coding	SEC14-like 2 (S. cerevisiae) [Source:MGI Symbol;Acc:MGI:1915065]
ENSMUSG00000003604	chr2	112333121	112474730	7207	+	43.3121	46.2705	32.4854	36.5295	34.5608	35.707	34.0004	36.0657	30.5772	39.271	39.436	45.8295	27.0411	37.4549	32.1171	-0.087204	5.20634	0.140952	0.707336	0.999936	Aven	protein_coding	apoptosis, caspase activation inhibitor [Source:MGI Symbol;Acc:MGI:1921518]
ENSMUSG00000003623	chr5	8966033	8997324	6748	-	29.3799	25.72	29.9613	38.0161	29.2128	19.6171	28.8488	29.2311	34.8269	36.8441	25.0052	31.9564	28.0625	36.1274	30.9651	0.127924	4.9232	0.25814	0.611401	0.999936	Crot	protein_coding	carnitine O-octanoyltransferase [Source:MGI Symbol;Acc:MGI:1921364]
ENSMUSG00000003644	chr4	133403205	133443712	17818	-	39.4013	46.9725	67.2611	33.1845	12.9962	35.707	109.626	61.8795	83.9059	78.6522	57.0392	59.2195	60.0495	71.5437	49.1663	0.351005	5.84467	1.30298	0.253669	0.999936	Rps6ka1	protein_coding	ribosomal protein S6 kinase polypeptide 1 [Source:MGI Symbol;Acc:MGI:104558]
ENSMUSG00000003660	chr2	127034122	127066187	13879	+	361.064	248.584	436.94	415.788	434.224	467.864	348.041	493.669	412.585	554.592	435.538	383.339	534.102	482.552	551.428	0.232487	8.77153	1.8343	0.175621	0.931964	Snrnp200	protein_coding	small nuclear ribonucleoprotein 200 (U5) [Source:MGI Symbol;Acc:MGI:2444401]
ENSMUSG00000003662	chr2	127066674	127073552	5705	-	62.7683	61.2685	49.1721	47.7856	53.7101	45.8055	56.0492	50.8916	50.8929	58.9616	54.9243	57.2869	43.169	52.3421	49.2585	-0.0579022	5.73145	0.0851586	0.770425	0.999936	Ciao1	protein_coding	cytosolic iron-sulfur protein assembly 1 [Source:MGI Symbol;Acc:MGI:1346998]
ENSMUSG00000003680	chr19	8848844	8860907	18694	-	20.385	25.7838	28.6993	27.5564	22.1971	22.2263	28.0246	21.8708	19.4347	22.283	26.8712	31.8874	19.0309	28.5416	22.0718	-0.0412733	4.61918	0.0204199	0.886371	0.999936	Taf6l	protein_coding	TAF6-like RNA polymerase II, p300/CBP-associated factor (PCAF)-associated factor [Source:MGI Symbol;Acc:MGI:2444957]
ENSMUSG00000003721	chr1	123200930	123229166	10288	-	24.5891	18.8273	19.7717	19.1143	23.8648	22.6128	23.0791	17.8751	71.1568	22.5587	21.3353	22.2246	36.3953	22.2833	20.8738	0.518524	4.69498	2.42774	0.119205	0.821439	Insig2	protein_coding	insulin induced gene 2 [Source:MGI Symbol;Acc:MGI:1920249]
ENSMUSG00000003731	chr4	129321224	129350011	10073	-	82.0289	51.1848	95.1658	108.42	119.324	106.01	80.9828	101.205	69.1874	123.163	95.791	84.0668	73.5969	102.361	93.5865	-0.0496694	6.53046	0.05925	0.807685	0.999936	Kpna6	protein_coding	karyopherin (importin) alpha 6 [Source:MGI Symbol;Acc:MGI:1100836]
ENSMUSG00000003746	chr10	53624594	53795602	16027	-	7.08832	23.6777	26.5959	21.1319	24.3248	1.40122	5.97583	16.9814	14.3039	69.7721	44.039	29.6788	27.74	32.2871	36.3563	1.15023	4.67179	6.09022	0.0135932	0.25824	Man1a	protein_coding	mannosidase 1, alpha [Source:MGI Symbol;Acc:MGI:104677]
ENSMUSG00000003752	chr7	27992191	28013647	4465	-	8.50598	8.67971	8.83415	7.59261	8.05077	10.1468	8.03646	9.30559	11.0389	10.0384	7.27762	7.4542	10.5369	8.62886	9.49228	0.0611636	3.17824	0.0196649	0.888477	0.999936	Itpkc	protein_coding	inositol 1,4,5-trisphosphate 3-kinase C [Source:MGI Symbol;Acc:MGI:2442554]
ENSMUSG00000003762	chr7	28018042	28047271	9348	+	12.3679	15.1257	12.3398	13.4331	15.0089	9.9052	17.3093	14.6156	11.4017	16.4916	15.6749	13.3209	9.67673	13.2752	11.0129	-0.11226	3.75034	0.0860435	0.769269	0.999936	Adck4	protein_coding	aarF domain containing kinase 4 [Source:MGI Symbol;Acc:MGI:1924139]
ENSMUSG00000003778	chr18	34758269	34784255	25561	-	158.094	138.684	195.567	179.515	178.497	183.27	145.893	194.05	200.151	184.827	178.084	154.33	209.34	204.959	253.158	0.17903	7.5244	1.1048	0.293216	0.999936	Brd8	protein_coding	bromodomain containing 8 [Source:MGI Symbol;Acc:MGI:1925906]
ENSMUSG00000003779	chr18	34784278	34792919	10593	+	195.589	125.409	182.993	182.116	150.434	159.739	165.057	189.845	167.708	233.806	183.869	172.413	175.525	175.469	176.851	0.0945361	7.45668	0.347103	0.555758	0.999936	Kif20a	protein_coding	kinesin family member 20A [Source:MGI Symbol;Acc:MGI:1201682]
ENSMUSG00000003808	chr8	87380888	87393156	16700	+	145.091	161.532	142.982	115.429	103.165	121.665	157.844	118.922	129.564	142.192	150.155	164.337	126.12	152.902	119.299	0.0493502	7.09848	0.0803878	0.776773	0.999936	Farsa	protein_coding	phenylalanyl-tRNA synthetase, alpha subunit [Source:MGI Symbol;Acc:MGI:1913840]
ENSMUSG00000003809	chr8	87410292	87417820	6521	-	14.7633	15.9553	15.004	24.6892	18.2292	13.3841	30.0852	26.9179	17.3616	31.3837	22.9525	20.6371	12.8485	20.1024	15.2061	-0.00888728	4.31559	0.000671055	0.979333	0.999936	Gcdh	protein_coding	glutaryl-Coenzyme A dehydrogenase [Source:MGI Symbol;Acc:MGI:104541]
ENSMUSG00000003810	chr4	115979367	116136788	30829	-	87.3085	74.9263	113.862	131.941	111.503	146.21	121.371	118.186	108.471	99.0599	123.533	106.084	109.078	132.135	175.377	0.0858371	6.87595	0.200435	0.65437	0.999936	Mast2	protein_coding	microtubule associated serine/threonine kinase 2 [Source:MGI Symbol;Acc:MGI:894676]
ENSMUSG00000003812	chr8	87432459	87446814	11575	+	4.64407	7.53092	20.8	6.5838	2.1277	1.20795	11.3335	11.1457	7.77387	13.5683	11.1341	12.3546	1.34399	21.1454	1.88924	0.254586	3.16931	0.160448	0.688745	0.999936	Dnase2a	protein_coding	deoxyribonuclease II alpha [Source:MGI Symbol;Acc:MGI:1329019]
ENSMUSG00000003813	chr8	87357918	87364564	9472	-	109.551	119.729	114.33	111.925	118.864	95.4281	107.359	105.674	94.1674	86.374	109.973	107.948	96.2297	107.576	115.105	-0.132937	6.74234	0.635816	0.42523	0.999936	Rad23a	protein_coding	RAD23a homolog (S. cerevisiae) [Source:MGI Symbol;Acc:MGI:105126]
ENSMUSG00000003814	chr8	87365749	87370833	4702	-	553.622	605.346	557.019	487.998	413.349	444.526	577.183	540.933	524.529	790.163	639.871	665.839	504.373	592.12	418.075	0.146444	9.11413	0.76711	0.381113	0.999936	Calr	protein_coding	calreticulin [Source:MGI Symbol;Acc:MGI:88252]
ENSMUSG00000003824	chr8	87396010	87412120	3763	+	17.3053	62.7364	35.1029	10.4597	1.84018	1.54618	47.8066	14.9836	22.7515	41.8081	15.3017	5.31457	18.4395	10.2883	4.33143	-0.556508	4.36221	0.806827	0.36906	0.999936	Syce2	protein_coding	synaptonemal complex central element protein 2 [Source:MGI Symbol;Acc:MGI:1919096]
ENSMUSG00000003847	chr8	109817370	109903417	94690	+	66.7768	57.3754	160.838	159.392	111.388	159.208	150.014	125.599	70.1203	148.81	108.169	84.4119	143.592	204.39	131.648	0.0180705	6.96927	0.00503123	0.943453	0.999936	Nfat5	protein_coding	nuclear factor of activated T cells 5 [Source:MGI Symbol;Acc:MGI:1859333]
ENSMUSG00000003848	chr8	109936386	109948951	9025	-	124.412	139.386	106.804	90.6334	99.312	92.819	99.3224	109.617	107.176	115.331	95.4177	111.054	97.4662	94.2537	103.171	-0.0913816	6.72962	0.277258	0.598504	0.999936	Nob1	protein_coding	NIN1/RPN12 binding protein 1 homolog (S. cerevisiae) [Source:MGI Symbol;Acc:MGI:1914869]
ENSMUSG00000003849	chr8	109912125	109927106	1553	-	22.2427	109.9	111.105	18.7426	13.5713	4.10703	30.9095	65.6123	9.32864	167.012	3.2967	8.62755	7.74138	5.35748	10.3217	-0.720817	5.28908	1.04533	0.306586	0.999936	Nqo1	protein_coding	NAD(P)H dehydrogenase, quinone 1 [Source:MGI Symbol;Acc:MGI:103187]
ENSMUSG00000003863	chr7	52594496	52622389	20522	-	0.537734	0.191464	0.560898	0.265476	0.747571	0.338226	0.412126	0.210296	0.0518258	1.70983	0.0622019	0	0.0537596	0.379291	1.29021	0.26556	-0.788019	0.104926	0.745997	0.999936	Ppfia3	protein_coding	protein tyrosine phosphatase, receptor type, f polypeptide (PTPRF), interacting protein (liprin), alpha 3 [Source:MGI Symbol;Acc:MGI:1924037]
ENSMUSG00000003865	chr7	52690214	52711989	9348	+	30.9442	23.0395	34.8224	30.6359	36.861	33.9193	25.3458	28.3899	22.3369	44.7865	18.9716	14.9084	21.8802	16.9258	37.0936	-0.306882	4.81736	1.0317	0.30976	0.999936	Gys1	protein_coding	glycogen synthase 1, muscle [Source:MGI Symbol;Acc:MGI:101805]
ENSMUSG00000003868	chr7	52677222	52693466	4900	-	230.59	245.01	200.568	181.851	188.905	176.506	185.457	196.206	151.487	229.062	197.989	200.78	140.635	170.064	175.054	-0.183422	7.58374	1.14554	0.284485	0.999936	Ruvbl2	protein_coding	RuvB-like protein 2 [Source:MGI Symbol;Acc:MGI:1342299]
ENSMUSG00000003873	chr7	52717065	52722268	1918	-	154.819	146.342	84.8826	61.6435	75.3897	79.2416	131.262	91.9518	75.562	60.3405	91.8722	118.922	68.5973	102.029	65.0636	-0.337246	6.5598	1.9588	0.161641	0.909216	Bax	protein_coding	BCL2-associated X protein [Source:MGI Symbol;Acc:MGI:99702]
ENSMUSG00000003882	chr15	9435916	9459631	3208	-	196.615	14.7427	0.841348	23.8397	253.024	216.368	4.53339	262.186	2.12486	0	117.251	121.407	0.537596	147.544	0.414711	-1.14725	6.51942	1.15984	0.281499	0.999936	Il7r	protein_coding	interleukin 7 receptor [Source:MGI Symbol;Acc:MGI:96562]
ENSMUSG00000003923	chr10	70688212	70701028	6913	-	109.698	145.449	104.047	92.4387	94.0215	102.338	101.383	99.7328	128.01	92.717	115.633	122.787	114.024	112.365	108.608	0.0661822	6.78184	0.142371	0.705935	0.999936	Tfam	protein_coding	transcription factor A, mitochondrial [Source:MGI Symbol;Acc:MGI:107810]
ENSMUSG00000003929	chr17	33466287	33495823	7731	-	29.1843	28.7196	48.1905	46.5645	30.1904	35.5621	39.358	31.7021	45.9176	34.3069	34.6465	30.9901	44.6205	38.3083	45.9408	0.0955703	5.2376	0.164713	0.684853	0.999936	Zfp81	protein_coding	zinc finger protein 81 [Source:MGI Symbol;Acc:MGI:1890752]
ENSMUSG00000003934	chr11	69367594	69373707	3183	-	7.23497	6.06303	6.16988	9.61022	3.62285	4.34862	12.3638	5.52026	3.73146	1.04796	7.27762	4.96947	4.67709	5.68936	4.51574	-0.596204	2.53053	1.21523	0.270299	0.999936	Efnb3	protein_coding	ephrin B3 [Source:MGI Symbol;Acc:MGI:109196]
ENSMUSG00000003948	chr11	90048998	90139903	10284	+	34.415	44.9303	37.3465	43.6442	27.7751	47.255	49.043	32.5958	62.5019	44.952	27.2444	43.0687	37.3092	35.5111	34.2828	0.00941343	5.33074	0.00144651	0.969661	0.999936	Mmd	protein_coding	monocyte to macrophage differentiation-associated [Source:MGI Symbol;Acc:MGI:1914718]
ENSMUSG00000003955	chr16	36043930	36071601	635	-	59.5908	93.626	57.6791	61.962	50.0873	41.167	69.6493	49.7349	53.5879	59.0719	45.4696	58.7363	39.4596	43.8081	44.1437	-0.329477	5.79227	2.16096	0.141556	0.876242	Fam162a	protein_coding	family with sequence similarity 162, member A [Source:MGI Symbol;Acc:MGI:1917436]
ENSMUSG00000003970	chr15	76734501	76736748	862	+	2821.59	4364.62	2460.61	1977.95	2084.98	2406.91	2937.22	2364.25	2418.5	1878.55	2421.15	2616.56	2147.59	2021.43	2273.58	-0.280039	11.2839	2.48067	0.115253	0.811362	Rpl8	protein_coding	ribosomal protein L8 [Source:MGI Symbol;Acc:MGI:1350927]
ENSMUSG00000003992	chr13	91599888	91843034	12169	+	22.2427	45.8238	55.3887	42.954	47.097	26.4783	37.7095	28.6002	17.4653	63.7602	78.9964	50.6609	32.1483	47.2691	57.6448	0.345201	5.44993	1.34227	0.246634	0.999936	Ssbp2	protein_coding	single-stranded DNA binding protein 2 [Source:MGI Symbol;Acc:MGI:1914220]
ENSMUSG00000004018	chr11	26286135	26371876	5936	+	41.1122	51.9506	41.413	78.8463	73.4345	47.4	54.6067	24.184	46.0731	27.247	57.599	64.465	46.3408	47.6958	68.8881	-0.0345452	5.69249	0.016297	0.898418	0.999936	Fancl	protein_coding	Fanconi anemia, complementation group L [Source:MGI Symbol;Acc:MGI:1914280]
ENSMUSG00000004040	chr11	100746412	100800854	23622	-	134.825	73.3308	107.599	151.162	151.354	129.106	140.535	120.026	108.523	145.391	104.313	92.6944	99.0252	134.127	95.2453	-0.205388	6.89616	1.20563	0.2722	0.999936	Stat3	protein_coding	signal transducer and activator of transcription 3 [Source:MGI Symbol;Acc:MGI:103038]
ENSMUSG00000004043	chr11	100720665	100746483	16992	+	161.32	123.622	132.512	104.385	121.969	158.531	137.856	141.529	104.999	99.446	103.255	102.978	121.927	122.369	68.1509	-0.415692	6.91608	5.21263	0.0224234	0.353838	Stat5a	protein_coding	signal transducer and activator of transcription 5A [Source:MGI Symbol;Acc:MGI:103036]
ENSMUSG00000004044	chr11	100818047	100832201	7241	-	0.0977699	0.382928	0.233708	0.0530952	1.61015	0	0.412126	0.0525739	0.310955	8.54916	0.186606	0.207061	0.0537596	0.142234	0.092158	1.83483	-0.109782	3.01364	0.0825668	0.704959	Ptrf	protein_coding	polymerase I and transcript release factor [Source:MGI Symbol;Acc:MGI:1277968]
ENSMUSG00000004054	chr19	5689131	5702862	3801	+	46.734	48.6319	54.5474	45.4495	49.3972	56.0489	64.9099	51.6276	40.7351	50.964	50.4458	45.0703	44.0829	49.213	49.7193	-0.170598	5.64259	0.725524	0.394338	0.999936	Map3k11	protein_coding	mitogen-activated protein kinase kinase kinase 11 [Source:MGI Symbol;Acc:MGI:1346880]
ENSMUSG00000004056	chr7	28376571	28425845	24284	+	132.869	141.301	139.29	123.924	107.938	113.451	161.553	111.667	154.182	97.1846	131.868	154.951	138.861	129.907	120.312	0.0156669	7.03292	0.0079134	0.929116	0.999936	Akt2	protein_coding	thymoma viral proto-oncogene 2 [Source:MGI Symbol;Acc:MGI:104874]
ENSMUSG00000004069	chr16	4639989	4707695	9614	+	38.8635	57.2478	74.9267	76.7756	72.3994	68.6116	59.7583	70.1862	56.8529	74.0743	70.5992	66.6737	64.8341	68.7464	71.2382	0.0324192	6.05043	0.0263781	0.87098	0.999936	Dnaja3	protein_coding	DnaJ (Hsp40) homolog, subfamily A, member 3 [Source:MGI Symbol;Acc:MGI:1933786]
ENSMUSG00000004070	chr16	4726361	4766742	6203	+	27.3756	91.0093	62.4467	75.873	59.9207	51.4104	82.2192	55.1501	86.1344	56.9208	76.2596	79.3734	60.5333	68.5568	77.6892	0.166832	6.07868	0.495951	0.481285	0.999936	Hmox2	protein_coding	heme oxygenase (decycling) 2 [Source:MGI Symbol;Acc:MGI:109373]
ENSMUSG00000004071	chr16	4750348	4790292	13797	-	34.0728	51.8868	56.0431	39.1311	60.3232	56.822	53.9885	55.2552	48.6126	92.3309	68.2977	57.9771	44.6205	67.5137	60.9625	0.270372	5.82196	1.52156	0.217384	0.995098	Cdip1	protein_coding	cell death inducing Trp53 target 1 [Source:MGI Symbol;Acc:MGI:1913876]
ENSMUSG00000004085	chr2	72123694	72280667	14104	+	4.49742	3.76546	0.888089	6.37142	15.4115	1.49786	0	21.8182	2.53946	8.54916	24.632	3.31298	17.3106	2.41798	60.5478	1.31562	3.56553	2.72428	0.0988324	0.768663	Zak	protein_coding	sterile alpha motif and leucine zipper containing kinase AZK [Source:MGI Symbol;Acc:MGI:2443258]
ENSMUSG00000004096	chr9	14305061	14315021	1111	+	126.563	192.294	125.501	112.19	114.091	98.4239	119.723	123.812	141.329	113.456	129.442	146.116	115.099	118.623	124.275	-0.0271562	6.99199	0.0220167	0.882043	0.999936	Cwc15	protein_coding	CWC15 homolog (S. cerevisiae) [Source:MGI Symbol;Acc:MGI:1913320]
ENSMUSG00000004098	chr9	20574494	20619511	10046	-	0.0488849	0.638214	2.57078	4.03523	0.575055	0.193272	4.53339	0.26287	0.36278	0.275779	0.248808	0.138041	3.54813	0	7.87951	0.177932	0.795285	0.0328975	0.856072	0.999936	Col5a3	protein_coding	collagen, type V, alpha 3 [Source:MGI Symbol;Acc:MGI:1858212]
ENSMUSG00000004099	chr9	20711650	20757317	5264	-	733.91	659.02	1158.02	891.308	771.839	905.48	810.034	909.214	729.033	897.992	907.65	857.095	1027.94	1036.7	966.231	0.0787612	9.78856	0.244293	0.621123	0.999936	Dnmt1	protein_coding	DNA methyltransferase (cytosine-5) 1 [Source:MGI Symbol;Acc:MGI:94912]
ENSMUSG00000004100	chr9	20692619	20696622	6236	+	146.41	159.809	109.235	94.1908	83.2104	106.783	109.007	125.915	86.7563	112.463	112.088	119.198	92.8429	101.176	91.2365	-0.223802	6.78773	1.42589	0.232436	0.999936	Ppan	protein_coding	peter pan homolog (Drosophila) [Source:MGI Symbol;Acc:MGI:2178445]
ENSMUSG00000004105	chr2	33071589	33103237	9204	+	90.4372	48.8872	61.8858	53.8916	65.6137	78.0336	78.51	78.23	89.8141	26.7506	79.1208	104.842	96.8211	118.149	35.1583	0.163111	6.20987	0.33534	0.562531	0.999936	Angptl2	protein_coding	angiopoietin-like 2 [Source:MGI Symbol;Acc:MGI:1347002]
ENSMUSG00000004127	chr3	137806412	137822785	14051	+	24.2469	20.8058	24.2121	29.7333	30.5929	20.4868	15.2487	21.8182	19.3828	22.7794	23.7611	21.4653	18.6546	22.0937	24.7905	-0.129037	4.51573	0.1877	0.664838	0.999936	Trmt10a	protein_coding	tRNA methyltransferase 10A [Source:MGI Symbol;Acc:MGI:1920421]
ENSMUSG00000004187	chr15	76490996	76498625	3217	+	3.03087	3.82928	2.38382	3.07952	1.72516	1.01468	4.12126	2.83899	4.14606	10.0384	5.03836	2.48473	3.81693	2.79727	2.07356	0.62417	1.83059	1.26974	0.259816	0.999936	Kifc2	protein_coding	kinesin family member C2 [Source:MGI Symbol;Acc:MGI:109187]
ENSMUSG00000004207	chr10	59740375	59765345	7867	+	386.533	576.754	518.597	399.594	349.288	257.777	360.198	310.87	357.442	320.897	422.164	406.323	310.301	416.651	418.121	-0.089515	8.60304	0.225307	0.635025	0.999936	Psap	protein_coding	prosaposin [Source:MGI Symbol;Acc:MGI:97783]
ENSMUSG00000004221	chrX	71638629	71699193	45589	+	53.1868	36.1867	54.7811	60.1037	66.6488	63.4899	53.3703	60.9858	63.4866	70.8753	65.4364	52.6625	64.9954	63.863	66.0773	0.161667	5.903	0.67096	0.412717	0.999936	Ikbkg	protein_coding	inhibitor of kappaB kinase gamma [Source:MGI Symbol;Acc:MGI:1338074]
ENSMUSG00000004233	chr3	98944991	99043109	10371	+	14.1766	9.63703	17.5281	19.8576	18.7468	18.4092	17.9275	18.3483	15.5996	31.8801	8.64607	10.215	19.7298	13.0855	11.3354	-0.124829	4.03546	0.105391	0.745454	0.999936	Wars2	protein_coding	tryptophanyl tRNA synthetase 2 (mitochondrial) [Source:MGI Symbol;Acc:MGI:1917810]
ENSMUSG00000004263	chr6	124689207	124706542	9902	-	80.7579	54.1205	75.8148	74.6518	80.2776	102.724	57.2855	121.078	27.5713	105.568	27.6177	49.7637	15.3215	65.9491	74.2333	-0.664973	6.07988	4.31494	0.0377792	0.474993	Atn1	protein_coding	atrophin 1 [Source:MGI Symbol;Acc:MGI:104725]
ENSMUSG00000004264	chr6	124662340	124666968	8746	+	382.525	513.89	315.318	297.12	368.783	293.629	333.822	363.444	258.714	333.583	311.507	327.847	325.568	254.22	303.707	-0.278906	8.38247	2.57566	0.108519	0.793116	Phb2	protein_coding	prohibitin 2 [Source:MGI Symbol;Acc:MGI:102520]
ENSMUSG00000004266	chr6	124670725	124688732	10526	-	127.248	108.56	139.383	198.576	160.325	160.802	143.42	124.653	115.623	76.7769	91.499	119.405	146.818	116.11	105.844	-0.418868	7.01675	4.79542	0.0285356	0.403129	Ptpn6	protein_coding	protein tyrosine phosphatase, non-receptor type 6 [Source:MGI Symbol;Acc:MGI:96055]
ENSMUSG00000004267	chr6	124710071	124719691	17521	-	0.342195	0.638214	3.17842	0.902618	0.0575055	0.048318	9.89103	0.210296	3.26502	0.827338	0.497615	0.138041	0.645115	0.189645	0.138237	-1.18896	0.240462	1.53717	0.215039	0.994184	Eno2	protein_coding	enolase 2, gamma neuronal [Source:MGI Symbol;Acc:MGI:95394]
ENSMUSG00000004268	chr6	124654399	124662196	3506	-	205.708	285.473	190.051	181.267	188.675	162.204	194.524	184.324	186.106	139.82	161.414	173.103	210.415	148.729	171.921	-0.254334	7.54339	1.96892	0.160563	0.907692	Emg1	protein_coding	EMG1 nucleolar protein homolog (S. cerevisiae) [Source:MGI Symbol;Acc:MGI:1315195]
ENSMUSG00000004270	chr6	124613045	124654436	9175	+	46.0496	44.5473	53.893	73.643	83.3829	42.3266	60.1704	63.3516	43.7928	137.89	53.6803	48.4523	43.5453	46.1312	53.636	0.0259359	5.89366	0.00975867	0.921308	0.999936	Lpcat3	protein_coding	lysophosphatidylcholine acyltransferase 3 [Source:MGI Symbol;Acc:MGI:1315211]
ENSMUSG00000004285	chr6	29417718	29420512	2055	+	60.4218	116.666	62.3999	46.6175	61.4734	45.0807	111.48	66.8215	56.5419	71.9232	53.6803	76.8887	63.06	59.596	54.0507	-0.225909	6.07255	0.885877	0.346597	0.999936	Atp6v1f	protein_coding	ATPase, H+ transporting, lysosomal V1 subunit F [Source:MGI Symbol;Acc:MGI:1913394]
ENSMUSG00000004317	chrX	6730936	6896484	17601	-	32.1663	18.8273	25.2872	36.1047	131.4	29.7156	18.7517	55.5181	21.404	16.8225	72.403	54.112	22.5253	84.9137	18.063	-0.0923167	5.42128	0.0450735	0.831869	0.999936	Clcn5	protein_coding	chloride channel 5 [Source:MGI Symbol;Acc:MGI:99486]
ENSMUSG00000004319	chr8	63389186	63462097	44367	-	106.667	66.2466	116.153	128.65	116.104	132.295	92.1102	132.486	117.904	132.87	130.624	112.986	139.99	150.057	136.025	0.215365	6.91677	1.41702	0.233894	0.999936	Clcn3	protein_coding	chloride channel 3 [Source:MGI Symbol;Acc:MGI:103555]
ENSMUSG00000004328	chr7	17616856	17647776	10413	-	0.146655	12.509	17.9487	0.0530952	0	0	5.97583	14.6681	0.518258	29.1223	0.124404	0.414122	0.430077	0.900815	0.46079	-0.572421	2.48159	0.222983	0.636776	0.999936	Hif3a	protein_coding	hypoxia inducible factor 3, alpha subunit [Source:MGI Symbol;Acc:MGI:1859778]
ENSMUSG00000004347	chr6	56019815	56319628	55045	-	0	0	0	0	0	0	0	0	0	0	0	11.1813	0	17.8741	0	9.21149	1.06838	19.473	1.02034e-05	0.00164705	Pde1c	protein_coding	phosphodiesterase 1C [Source:MGI Symbol;Acc:MGI:108413]
ENSMUSG00000004356	chr10	88209352	88289559	8831	-	149.344	92.9239	163.221	177.603	226.227	224.631	119.311	232.272	171.44	203.139	142.505	126.307	233.693	206.713	169.525	0.0212689	7.4602	0.0101252	0.919849	0.999936	Utp20	protein_coding	UTP20, small subunit (SSU) processome component, homolog (yeast) [Source:MGI Symbol;Acc:MGI:1917933]
ENSMUSG00000004364	chr1	80261498	80337055	9507	-	260.068	194.847	127.184	293.616	313.347	269.711	196.79	261.923	308.622	219.961	246.879	254.823	260.25	230.277	262.604	0.0616378	7.94996	0.102077	0.749352	0.999936	Cul3	protein_coding	cullin 3 [Source:MGI Symbol;Acc:MGI:1347360]
ENSMUSG00000004383	chr8	75338498	75877439	11865	-	11.1458	0	0.0934831	0	0	0	0	11.6714	0	20.187	0	0	0	0.0948226	0	-0.0568533	1.59927	0.000901167	0.976052	0.999936	Large	protein_coding	like-glycosyltransferase [Source:MGI Symbol;Acc:MGI:1342270]
ENSMUSG00000004393	chr11	6158922	6167775	3868	-	126.954	118.389	105.87	152.436	131.918	114.755	103.444	116.977	103.081	131.216	105.246	111.675	92.6816	94.0166	117.686	-0.198899	6.85016	1.39594	0.237405	0.999936	Ddx56	protein_coding	DEAD (Asp-Glu-Ala-Asp) box polypeptide 56 [Source:MGI Symbol;Acc:MGI:1277172]
ENSMUSG00000004394	chr11	6170372	6174873	3431	-	56.3643	56.7372	49.2656	66.5813	45.7169	40.2006	60.1704	42.2694	48.8199	65.3597	46.838	44.2421	37.9005	43.2865	41.7476	-0.184074	5.63717	0.734733	0.391353	0.999936	Tmed4	protein_coding	transmembrane emp24 protein transport domain containing 4 [Source:MGI Symbol;Acc:MGI:1915070]
ENSMUSG00000004446	chr6	120841948	120866871	6160	-	65.5058	63.949	74.506	72.2094	102.935	56.967	88.4011	89.9014	115.675	54.494	76.9438	63.9129	150.312	50.0189	23.2699	-0.0271254	6.26271	0.00854083	0.926367	0.999936	Bid	protein_coding	BH3 interacting domain death agonist [Source:MGI Symbol;Acc:MGI:108093]
ENSMUSG00000004451	chr1	121366882	121401371	5458	-	10.8525	38.4843	12.9941	15.9285	23.8073	4.20367	8.44859	22.8171	37.1591	3.91606	24.7564	21.5344	23.8155	20.1024	35.2504	0.436548	4.36366	0.879629	0.348303	0.999936	Ralb	protein_coding	v-ral simian leukemia viral oncogene homolog B (ras related) [Source:MGI Symbol;Acc:MGI:1927244]
ENSMUSG00000004455	chr5	122608287	122625282	10935	+	273.853	278.58	237.26	321.916	206.502	217.286	279.834	234.164	309.607	251.566	279.162	332.333	275.679	302.721	209.752	0.104068	8.06454	0.370957	0.542483	0.999936	Ppp1cc	protein_coding	protein phosphatase 1, catalytic subunit, gamma isoform [Source:MGI Symbol;Acc:MGI:104872]
ENSMUSG00000004460	chr16	22857918	22879707	5565	+	99.0409	103.71	73.1038	97.5358	71.3643	85.0881	78.51	85.9058	83.6468	85.9328	85.1544	93.1775	74.8871	76.427	72.4823	-0.117818	6.40456	0.419387	0.517243	0.999936	Dnajb11	protein_coding	DnaJ (Hsp40) homolog, subfamily B, member 11 [Source:MGI Symbol;Acc:MGI:1915088]
ENSMUSG00000004462	chr16	22813288	22857642	2702	-	21.4605	18.2529	19.9119	20.6009	18.6318	19.6171	22.0487	20.1358	18.9164	15.6643	21.5841	22.7077	23.8155	24.8909	18.7081	0.0356226	4.36446	0.0138314	0.906379	0.999936	Tbccd1	protein_coding	TBCC domain containing 1 [Source:MGI Symbol;Acc:MGI:1917823]
ENSMUSG00000004473	chr7	51559140	51562329	1952	-	18.3807	0.510571	0.747865	0.318571	0.115011	0.869725	0.618189	7.57065	1.76208	22.3381	0.435413	1.24237	0.967673	0.663758	1.01374	0.0862754	1.99679	0.00809765	0.928298	0.999936	Clec11a	protein_coding	C-type lectin domain family 11, member a [Source:MGI Symbol;Acc:MGI:1298219]
ENSMUSG00000004500	chr7	13551187	13559585	13220	+	10.7058	7.4671	18.7901	14.9197	12.0762	16.3315	12.7759	14.4578	7.87752	23.9928	13.1246	11.9405	11.9884	19.8653	12.9021	0.0817414	3.81219	0.0414261	0.838718	0.999936	Zfp324	protein_coding	zinc finger protein 324 [Source:MGI Symbol;Acc:MGI:2444641]
ENSMUSG00000004508	chr7	104230261	104457450	5997	+	0	0	0	0.0530952	0.517549	0.0966361	0	0.210296	0.103652	2.3717	0	0	0	0	10.0452	3.87998	0.121961	6.62628	0.0100485	0.213658	Gab2	protein_coding	growth factor receptor bound protein 2-associated protein 2 [Source:MGI Symbol;Acc:MGI:1333854]
ENSMUSG00000004530	chr5	114292445	114358767	16350	-	149.001	123.303	118.396	231.813	111.618	134.034	133.117	161.139	163.562	115.331	109.227	69.0204	146.011	76.0003	132.984	-0.348688	7.04243	2.60808	0.10632	0.787797	Coro1c	protein_coding	coronin, actin binding protein 1C [Source:MGI Symbol;Acc:MGI:1345964]
ENSMUSG00000004535	chr6	52663723	52716774	9311	+	211.281	214.376	231.324	213.389	239.625	216.658	204.827	230.694	241.56	215.659	223.118	193.257	291.216	202.778	221.548	0.0170121	7.80672	0.0112733	0.915443	0.999936	Tax1bp1	protein_coding	Tax1 (human T cell leukemia virus type I) binding protein 1 [Source:MGI Symbol;Acc:MGI:1289308]
ENSMUSG00000004552	chr1	133534883	133572080	5555	+	156.725	80.2873	61.839	107.571	8.3958	154.908	103.65	2.83899	256.849	4.7434	59.7138	50.2468	88.1658	51.6309	135.104	0.100689	6.47102	0.0281806	0.866685	0.999936	Ctse	protein_coding	cathepsin E [Source:MGI Symbol;Acc:MGI:107361]
ENSMUSG00000004558	chr14	52524946	52533163	4272	-	6.11062	6.12685	4.44045	8.65451	1.89768	3.4789	11.7456	12.0394	5.64901	8.494	10.8853	6.83302	6.1286	7.1117	4.46966	0.0434351	2.7921	0.00686045	0.933988	0.999936	Ndrg2	protein_coding	N-myc downstream regulated gene 2 [Source:MGI Symbol;Acc:MGI:1352498]
ENSMUSG00000004561	chr14	52504517	52512714	18521	+	30.6509	28.0176	22.7164	23.7866	25.1299	18.989	42.8611	27.3384	38.2992	38.94	42.2351	23.2599	34.9975	29.4898	25.7121	0.255102	4.91363	0.886531	0.346419	0.999936	Mettl17	protein_coding	methyltransferase like 17 [Source:MGI Symbol;Acc:MGI:1098577]
ENSMUSG00000004562	chr14	52604508	52625922	16464	+	3.51972	4.40368	1.6827	3.39809	15.1814	0.048318	8.86071	3.25958	8.033	19.6355	11.6318	6.00477	12.4185	9.38744	0.184316	0.895922	2.84495	1.40957	0.235128	0.999936	Arhgef40	protein_coding	Rho guanine nucleotide exchange factor (GEF) 40 [Source:MGI Symbol;Acc:MGI:2685515]
ENSMUSG00000004565	chr8	3515384	3544266	8933	+	14.861	8.16914	12.0126	15.5569	16.4466	13.5774	16.279	16.2979	12.5937	23.9928	17.2299	11.0433	18.4933	15.4561	29.9974	0.355472	4.01967	0.923821	0.336474	0.999936	Pnpla6	protein_coding	patatin-like phospholipase domain containing 6 [Source:MGI Symbol;Acc:MGI:1354723]
ENSMUSG00000004567	chr8	3500457	3515232	8991	+	28.891	22.9757	22.9968	25.114	23.2897	24.5456	30.7034	27.1282	23.3216	22.3381	25.3784	24.2261	28.7076	32.5716	19.5836	-0.0533668	4.67566	0.0372226	0.847013	0.999936	Mcoln1	protein_coding	mucolipin 1 [Source:MGI Symbol;Acc:MGI:1890498]
ENSMUSG00000004568	chr8	3393006	3456601	16461	+	27.4245	23.1672	43.0022	3.2388	0.575055	17.008	69.2372	35.8554	72.8152	0.0551558	56.3549	39.9628	73.1131	59.596	45.4339	0.852121	5.2378	1.50859	0.219355	0.995227	Arhgef18	protein_coding	rho/rac guanine nucleotide exchange factor (GEF) 18 [Source:MGI Symbol;Acc:MGI:2142567]
ENSMUSG00000004591	chr3	142453866	142544968	30012	-	85.8909	65.3531	112.881	103.907	105.58	107.508	72.1221	109.88	110.285	105.293	98.1546	96.5595	116.336	123.933	112.479	0.166641	6.6713	0.841001	0.359111	0.999936	Pkn2	protein_coding	protein kinase N2 [Source:MGI Symbol;Acc:MGI:109211]
ENSMUSG00000004610	chr7	50699478	50713170	1692	+	78.0693	163.51	78.3388	75.3951	86.7758	66.0991	93.5526	69.9233	56.1791	96.3573	61.4555	80.2017	56.0175	61.0658	70.7774	-0.408403	6.3231	3.15115	0.0758736	0.681342	Etfb	protein_coding	electron transferring flavoprotein, beta polypeptide [Source:MGI Symbol;Acc:MGI:106098]
ENSMUSG00000004612	chr7	50692443	50693616	1564	+	0.0977699	0.127643	0.140225	0.159285	0	0.193272	30.9095	0.0525739	24.6691	0	0.0622019	0.138041	2.47294	0.0948226	0.184316	0.0196709	1.72051	0.000201872	0.988664	0.999936	Nkg7	protein_coding	natural killer cell group 7 sequence [Source:MGI Symbol;Acc:MGI:1931250]
ENSMUSG00000004626	chr8	3630955	3643644	12022	+	68.5856	70.0121	66.0925	83.9965	54.2852	64.1664	98.2921	84.3286	80.5373	85.4364	69.4795	83.5837	81.7146	86.336	45.1574	0.021952	6.22486	0.0115839	0.91429	0.999936	Stxbp2	protein_coding	syntaxin binding protein 2 [Source:MGI Symbol;Acc:MGI:107370]
ENSMUSG00000004637	chr8	116963555	117876608	14522	+	12.1235	12.7643	13.4148	12.849	14.2039	10.3401	9.4789	11.0405	8.49943	14.2302	10.6365	10.7672	9.40793	10.9994	9.86091	-0.211861	3.52689	0.276189	0.59921	0.999936	Wwox	protein_coding	WW domain-containing oxidoreductase [Source:MGI Symbol;Acc:MGI:1931237]
ENSMUSG00000004642	chr5	33977601	33995223	10197	-	254.3	349.039	261.238	359.667	202.879	174.09	293.228	224.806	268.043	245.113	303.981	280.43	255.842	224.018	261.498	-0.038184	8.0466	0.0423562	0.836942	0.999936	Slbp	protein_coding	stem-loop binding protein [Source:MGI Symbol;Acc:MGI:108402]
ENSMUSG00000004661	chr9	57638160	57684600	25460	-	10.5591	1.34025	8.97437	8.12356	1.95519	5.79817	21.0184	10.7777	21.715	5.35012	13.9954	17.3931	21.7189	30.1062	2.35003	0.914878	3.58961	2.48322	0.115067	0.810556	Arid3b	protein_coding	AT rich interactive domain 3B (BRIGHT-like) [Source:MGI Symbol;Acc:MGI:1930768]
ENSMUSG00000004665	chr10	79451329	79458807	3386	+	44.6808	27.6985	29.4472	9.23856	11.4436	14.3505	209.978	43.1106	148.17	15.6091	14.8041	22.7767	81.1233	26.7874	14.1002	-0.075406	5.54754	0.0165931	0.897505	0.999936	Cnn2	protein_coding	calponin 2 [Source:MGI Symbol;Acc:MGI:105093]
ENSMUSG00000004667	chr10	79498694	79502540	7759	-	86.7219	151.129	90.0709	80.4392	70.3867	75.5694	104.268	77.9672	76.5985	92.8273	68.0489	73.7138	63.1138	64.7165	74.8784	-0.361951	6.38801	3.04673	0.0808998	0.699923	Polr2e	protein_coding	polymerase (RNA) II (DNA directed) polypeptide E [Source:MGI Symbol;Acc:MGI:1913670]
ENSMUSG00000004677	chr8	73796613	73884611	28886	+	147.29	100.965	167.802	187.267	175.679	211.73	156.814	197.731	138.789	174.623	184.553	149.222	200.577	212.924	169.571	0.0397998	7.4249	0.0480481	0.826495	0.999936	Myo9b	protein_coding	myosin IXb [Source:MGI Symbol;Acc:MGI:106624]
ENSMUSG00000004698	chr12	34732451	35213754	13789	-	4.10634	0	0.701123	0	0	0.0966361	0.206063	0.210296	0.259129	0.386091	0	2.41571	2.47294	0.568936	2.21179	0.812008	0.0877817	0.564937	0.452278	0.999936	Hdac9	protein_coding	histone deacetylase 9 [Source:MGI Symbol;Acc:MGI:1931221]
ENSMUSG00000004707	chr1	173518755	173537541	10804	-	4.93738	0.382928	3.5991	11.4155	7.87825	14.9786	9.27284	31.7021	54.728	0.496403	53.307	38.9965	35.3738	40.1574	1.01374	1.60103	4.36963	4.98919	0.0255061	0.375998	Ly9	protein_coding	lymphocyte antigen 9 [Source:MGI Symbol;Acc:MGI:96885]
ENSMUSG00000004748	chr11	3991483	3995448	1821	-	2.83533	2.55286	9.06786	5.68118	9.94845	0.724771	4.32732	4.73165	5.80449	11.0863	11.0719	7.38518	4.19325	8.15475	13.1786	0.77846	2.77463	1.90607	0.1674	0.916429	Mtfp1	protein_coding	mitochondrial fission process 1 [Source:MGI Symbol;Acc:MGI:1916686]
ENSMUSG00000004768	chr1	33776727	33799409	18514	+	20.4339	5.29718	17.6683	13.4331	22.1971	9.80856	15.8669	17.7174	20.0566	3.41966	14.1198	9.59383	16.4504	9.90897	0	-0.555998	3.7183	0.748443	0.38697	0.999936	Rab23	protein_coding	RAB23, member RAS oncogene family [Source:MGI Symbol;Acc:MGI:99833]
ENSMUSG00000004771	chr9	64563106	64585565	6822	-	52.8446	69.0547	57.7258	44.7592	46.867	47.8349	56.2552	45.6868	40.8387	62.657	62.8861	61.083	36.2877	54.9023	45.0192	-0.0512527	5.71425	0.0554927	0.813767	0.999936	Rab11a	protein_coding	RAB11a, member RAS oncogene family [Source:MGI Symbol;Acc:MGI:1858202]
ENSMUSG00000004788	chr12	86560431	86567578	5957	+	87.7485	80.3511	57.9595	62.2806	66.4763	54.5994	81.1889	69.2925	80.2263	48.9784	69.4795	81.0989	71.8228	67.7982	57.4145	-0.0626281	6.11629	0.094639	0.75836	0.999936	Eif2b2	protein_coding	eukaryotic translation initiation factor 2B, subunit 2 beta [Source:MGI Symbol;Acc:MGI:2145118]
ENSMUSG00000004789	chr12	86451783	86475041	4703	+	213.725	132.812	156.958	189.284	203.914	171.384	184.014	201.095	274.003	221.451	210.429	197.053	230.306	195.667	258.319	0.295666	7.663	3.11699	0.0774797	0.686429	Dlst	protein_coding	dihydrolipoamide S-succinyltransferase (E2 component of 2-oxo-glutarate complex) [Source:MGI Symbol;Acc:MGI:1926170]
ENSMUSG00000004798	chr11	61589151	61668575	9642	-	56.1199	23.4225	35.0561	44.3876	38.7012	59.7694	29.6731	54.8872	24.8245	38.3333	34.3977	31.5423	25.9659	35.5585	42.8074	-0.386806	5.26976	2.15755	0.141871	0.876556	Ulk2	protein_coding	unc-51 like kinase 2 [Source:MGI Symbol;Acc:MGI:1352758]
ENSMUSG00000004815	chr5	109075712	109098691	37948	-	19.2118	13.4025	19.6782	35.3083	17.1366	5.60489	23.9033	19.0318	22.026	29.8393	22.9525	12.0786	20.1599	22.3781	17.2796	0.108294	4.32091	0.08463	0.771118	0.999936	Dgkq	protein_coding	diacylglycerol kinase, theta [Source:MGI Symbol;Acc:MGI:102918]
ENSMUSG00000004837	chr11	61466767	61486286	1838	+	35.7838	28.9111	21.9685	42.7947	21.8521	25.7052	41.2126	24.8675	55.4018	35.6307	31.9718	29.1956	41.6637	28.1623	28.3847	0.212797	5.04174	0.60623	0.436211	0.999936	Grap	protein_coding	GRB2-related adaptor protein [Source:MGI Symbol;Acc:MGI:1918770]
ENSMUSG00000004843	chr16	65539378	65562942	1838	-	26.6912	9.06264	32.5788	4.24761	25.8775	12.8526	15.6608	25.9715	35.1897	23.8273	17.7275	28.2293	28.9227	26.2659	2.16571	0.255661	4.4019	0.294802	0.587159	0.999936	Chmp2b	protein_coding	charged multivesicular body protein 2B [Source:MGI Symbol;Acc:MGI:1916192]
ENSMUSG00000004846	chr5	137462889	137472518	10859	+	42.2855	40.6542	41.7869	53.3606	34.5033	42.6648	38.1217	38.747	24.5136	64.5323	38.192	35.2694	27.2561	41.2953	41.7937	-0.125378	5.3373	0.261919	0.608805	0.999936	Plod3	protein_coding	procollagen-lysine, 2-oxoglutarate 5-dioxygenase 3 [Source:MGI Symbol;Acc:MGI:1347008]
ENSMUSG00000004849	chr5	137510863	137522005	3869	-	59.493	106.965	68.1024	89.4653	82.2328	54.5994	77.8918	71.2903	47.2133	80.693	63.5082	78.9593	46.1258	62.82	61.9763	-0.306529	6.13662	2.04389	0.152818	0.90083	Ap1s1	protein_coding	adaptor protein complex AP-1, sigma 1 [Source:MGI Symbol;Acc:MGI:1098244]
ENSMUSG00000004864	chr17	28906252	28915643	4405	+	0	2.29757	0.186966	0	0	0	0.618189	1.4195	0.155477	5.12949	0	0	0.0537596	0	0	0.321112	-0.422067	0.0466565	0.828987	0.999936	Mapk13	protein_coding	mitogen-activated protein kinase 13 [Source:MGI Symbol;Acc:MGI:1346864]
ENSMUSG00000004865	chr17	28724593	28759466	13849	-	224.382	202.378	228.753	209.407	189.711	270.919	224.197	239.685	205.593	263.149	197.802	204.576	219.339	237.531	234.174	-0.0321609	7.80551	0.0409082	0.839715	0.999936	Srpk1	protein_coding	serine/arginine-rich protein specific kinase 1 [Source:MGI Symbol;Acc:MGI:106908]
ENSMUSG00000004880	chr1	183745447	183772532	3551	-	392.155	286.494	406.885	380.002	514.617	335.279	369.677	383.317	540.646	488.129	486.73	383.408	490.341	439.313	497.653	0.283043	8.73509	3.14232	0.0762853	0.682596	Lbr	protein_coding	lamin B receptor [Source:MGI Symbol;Acc:MGI:2138281]
ENSMUSG00000004885	chr3	87752588	87757298	1589	+	0.831044	4.65896	0.794606	0.584047	0.172516	1.11131	4.53339	5.36254	0.310955	3.7506	0.373212	0.966285	0.161279	0.900815	0.414711	-1.23674	0.724318	2.51583	0.112708	0.804713	Crabp2	protein_coding	cellular retinoic acid binding protein II [Source:MGI Symbol;Acc:MGI:88491]
ENSMUSG00000004891	chr3	87775000	87784373	13395	+	3.5686	139.641	272.503	10.619	0.0575055	1.20795	16.8972	43.3735	0.207303	13.2926	1.05743	2.20865	0.107519	1.46975	43.9133	-2.81254	5.22258	6.52724	0.0106234	0.222489	Nes	protein_coding	nestin [Source:MGI Symbol;Acc:MGI:101784]
ENSMUSG00000004895	chr3	87662822	87689530	2102	-	71.6165	94.3918	73.4777	62.0151	63.4285	60.7841	70.2675	70.1336	66.8034	66.6834	73.2117	71.5741	63.1675	64.9535	70.2244	-0.0855607	6.12543	0.205217	0.650543	0.999936	Prcc	protein_coding	papillary renal cell carcinoma (translocation-associated) [Source:MGI Symbol;Acc:MGI:2137738]
ENSMUSG00000004896	chr3	87726523	87734639	24456	-	34.2195	32.0383	32.6256	30.105	25.3599	33.8709	30.7034	33.2793	30.7845	32.211	32.5938	27.3321	32.9546	34.1362	31.1494	-0.0251606	4.98735	0.011016	0.91641	0.999936	Rrnad1	protein_coding	ribosomal RNA adenine dimethylase domain containing 1 [Source:MGI Symbol;Acc:MGI:2387197]
ENSMUSG00000004897	chr3	87710243	87720054	5265	+	603.143	711.864	575.342	418.708	496.962	482.939	487.957	553.604	487.318	647.033	541.592	556.925	487.438	474.113	508.298	-0.066329	9.06838	0.165485	0.684156	0.999936	Hdgf	protein_coding	hepatoma-derived growth factor [Source:MGI Symbol;Acc:MGI:1194494]
ENSMUSG00000004929	chr10	80532780	80545304	6843	+	61.7417	82.6487	68.1024	64.192	67.3389	66.3407	68.8251	77.6517	36.6408	97.4052	69.2929	68.0541	41.6099	57.1306	60.5939	-0.212584	6.04412	0.936525	0.333173	0.999936	Thop1	protein_coding	thimet oligopeptidase 1 [Source:MGI Symbol;Acc:MGI:1354165]
ENSMUSG00000004931	chr10	80730917	80735991	4183	+	21.4116	20.742	17.9955	18.4771	35.7684	12.0312	22.4609	32.9639	15.0295	43.187	34.3977	21.3273	23.5467	21.667	31.1955	0.228172	4.6363	0.473008	0.491606	0.999936	Apba3	protein_coding	amyloid beta (A4) precursor protein-binding, family A, member 3 [Source:MGI Symbol;Acc:MGI:1888527]
ENSMUSG00000004933	chr10	80715680	80726110	21015	+	0.928814	22.2737	6.45033	0.0530952	0.805077	0	26.17	5.78313	15.9623	0.220623	25.1296	5.31457	6.77371	10.2883	0	0.195128	3.03722	0.0336002	0.85456	0.999936	Matk	protein_coding	megakaryocyte-associated tyrosine kinase [Source:MGI Symbol;Acc:MGI:99259]
ENSMUSG00000004934	chr10	80616011	80630668	7501	-	21.265	29.6769	25.3339	23.2557	15.469	16.7664	30.2913	23.5531	23.0625	26.5851	25.5028	26.5038	22.3102	26.7874	24.468	0.0848689	4.59277	0.0838541	0.772141	0.999936	Pias4	protein_coding	protein inhibitor of activated STAT 4 [Source:MGI Symbol;Acc:MGI:2136940]
ENSMUSG00000004936	chr9	64033577	64101438	4565	-	58.6131	55.8437	51.8831	51.8209	58.253	60.6875	64.9099	54.7295	69.8093	67.7314	56.1061	53.9739	66.9845	50.0189	91.7894	0.164882	5.93155	0.670225	0.412973	0.999936	Map2k1	protein_coding	mitogen-activated protein kinase kinase 1 [Source:MGI Symbol;Acc:MGI:1346866]
ENSMUSG00000004937	chr10	80506820	80522923	1969	-	111.653	104.476	93.1091	99.0756	90.2836	98.0856	100.765	106.094	81.9366	62.2158	99.1499	98.4921	79.5105	93.9218	90.6835	-0.238911	6.5599	1.77219	0.183112	0.946118	Sgta	protein_coding	small glutamine-rich tetratricopeptide repeat (TPR)-containing, alpha [Source:MGI Symbol;Acc:MGI:1098703]
ENSMUSG00000004945	chr17	5410864	5440260	1371	-	55.2889	75.9475	45.6197	42.3168	26.1075	30.7303	44.0975	40.6397	21.5595	55.7074	34.2733	21.2583	34.675	15.2664	22.8552	-0.660058	5.24633	4.67821	0.0305475	0.422047	Tmem242	protein_coding	transmembrane protein 242 [Source:MGI Symbol;Acc:MGI:1917794]
ENSMUSG00000004947	chr5	136470670	136508742	20500	+	23.367	20.4867	26.3622	41.308	18.1142	19.5688	26.9943	20.7141	20.4194	20.4628	26.8712	27.4011	22.0952	27.3563	25.1591	-0.0407881	4.6173	0.0185456	0.891677	0.999936	Dtx2	protein_coding	deltex 2 homolog (Drosophila) [Source:MGI Symbol;Acc:MGI:1921448]
ENSMUSG00000004952	chr5	136559786	136587730	24566	+	0.879929	1.72318	1.1218	1.16809	0.63256	0.48318	1.44244	1.05148	2.64311	2.09592	3.66991	0.897265	1.34399	0.663758	1.751	0.788984	0.619107	1.96651	0.160819	0.907692	Rasa4	protein_coding	RAS p21 protein activator 4 [Source:MGI Symbol;Acc:MGI:1858600]
ENSMUSG00000004980	chr6	51410433	51419893	7315	-	2279.51	2393.05	2228.36	2332.31	2438.52	2181.99	1810.68	2477.86	2448.3	2270.66	2265.83	2227.7	2512.35	2150.15	2265.57	-0.00408375	11.1611	0.000897498	0.9761	0.999936	Hnrnpa2b1	protein_coding	heterogeneous nuclear ribonucleoprotein A2/B1 [Source:MGI Symbol;Acc:MGI:104819]
ENSMUSG00000004994	chr8	86781694	86794279	6993	-	9.97253	12.3814	10.4234	14.1764	9.77593	9.51865	12.7759	7.78094	13.2156	10.8657	10.5121	12.2166	13.87	10.3357	9.12365	0.0523638	3.4897	0.0162376	0.898603	0.999936	Ccdc130	protein_coding	coiled-coil domain containing 130 [Source:MGI Symbol;Acc:MGI:1914986]
ENSMUSG00000004996	chr8	86773805	86781225	5917	-	39.2057	31.9745	22.5762	22.1407	21.9096	18.1676	44.0975	44.6353	23.0625	35.7961	33.4646	23.881	26.2347	23.8479	26.4954	-0.174509	4.86557	0.359449	0.548812	0.999936	Mri1	protein_coding	methylthioribose-1-phosphate isomerase homolog (S. cerevisiae) [Source:MGI Symbol;Acc:MGI:1915123]
ENSMUSG00000005034	chr3	146392543	146475924	21350	-	108.036	95.0301	141.487	128.915	144.051	138.093	112.304	130.699	147.082	137.614	152.021	151.983	160.472	163.379	172.474	0.28765	7.12014	3.03752	0.0813601	0.701587	Prkacb	protein_coding	protein kinase, cAMP dependent, catalytic, beta [Source:MGI Symbol;Acc:MGI:97594]
ENSMUSG00000005043	chr11	119204739	119216850	15207	-	3.95968	1.14879	4.90786	13.4331	10.1785	3.38226	15.6608	11.9343	17.9317	9.92805	21.3975	26.2968	15.9128	30.8174	1.33629	1.12977	3.64849	3.7823	0.0517976	0.568504	Sgsh	protein_coding	N-sulfoglucosamine sulfohydrolase (sulfamidase) [Source:MGI Symbol;Acc:MGI:1350341]
ENSMUSG00000005045	chr4	151712760	151764303	39832	+	0.782159	0.319107	1.02831	0.743332	2.01269	1.15963	0.618189	0.893757	0.414606	3.19904	0.622019	0.828244	0.860154	1.28011	7.97167	1.15537	0.755666	2.92462	0.0872378	0.726815	Chd5	protein_coding	chromodomain helicase DNA binding protein 5 [Source:MGI Symbol;Acc:MGI:3036258]
ENSMUSG00000005054	chr10	77888415	77890364	599	+	21.3627	19.9761	18.9771	23.6804	23.1747	10.4367	36.4732	21.345	34.6196	30.777	23.1391	28.6435	23.3854	26.1236	15.0678	0.224487	4.57069	0.487233	0.485164	0.999936	Cstb	protein_coding	cystatin B [Source:MGI Symbol;Acc:MGI:109514]
ENSMUSG00000005057	chr5	136694019	136720773	2848	-	1.56432	3.31871	0.560898	0.743332	0.0575055	0.193272	0.412126	1.47207	0.155477	7.44604	0.0622019	0	0	0	0.552948	0.064278	0.286957	0.00342262	0.953348	0.999936	Sh2b2	protein_coding	SH2B adaptor protein 2 [Source:MGI Symbol;Acc:MGI:1345171]
ENSMUSG00000005069	chr6	124346834	124365085	17835	-	41.3567	47.2278	62.2597	48.3166	59.6332	69.0465	48.4248	56.7799	64.6267	79.4244	36.5747	37.5471	69.0811	35.2266	50.5487	-0.0560577	5.75198	0.0561686	0.812657	0.999936	Pex5	protein_coding	peroxisomal biogenesis factor 5 [Source:MGI Symbol;Acc:MGI:1098808]
ENSMUSG00000005078	chr12	73186576	73202448	6307	+	17.0608	17.5509	13.8822	18.0524	18.1142	18.5541	18.9578	15.9299	18.2945	21.3453	16.5457	16.5649	14.2463	11.1891	16.4502	-0.106998	4.08364	0.10052	0.751207	0.999936	Jkamp	protein_coding	JNK1/MAPK8-associated membrane protein [Source:MGI Symbol;Acc:MGI:1915057]
ENSMUSG00000005087	chr2	102651298	102741822	48516	-	0.977699	1.65936	0	2.60166	0	0.0966361	0	0.105148	1.24382	0.0551558	0	0	1.18271	0	0.046079	-0.936219	-0.590881	0.561406	0.453694	0.999936	Cd44	protein_coding	CD44 antigen [Source:MGI Symbol;Acc:MGI:88338]
ENSMUSG00000005102	chr2	118214353	118300970	34894	+	19.8962	27.5708	36.1779	32.7066	40.9439	34.7407	30.7034	32.5433	26.7421	55.9832	35.2063	29.0576	30.2667	32.7138	39.5358	0.126297	5.07626	0.236495	0.626749	0.999936	Eif2ak4	protein_coding	eukaryotic translation initiation factor 2 alpha kinase 4 [Source:MGI Symbol;Acc:MGI:1353427]
ENSMUSG00000005103	chr5	38918053	38952905	2948	-	202.824	156.426	175.421	219.336	128.985	184.285	391.314	180.434	335.572	139.655	145.552	162.267	258.261	154.182	135.288	-0.124296	7.62781	0.255904	0.612948	0.999936	Wdr1	protein_coding	WD repeat domain 1 [Source:MGI Symbol;Acc:MGI:1337100]
ENSMUSG00000005107	chr5	38740512	38894382	24221	-	6.55058	4.7866	9.1146	8.91999	2.99028	8.3107	22.4609	7.57065	11.5053	3.36451	6.71781	6.69498	15.2677	7.30134	9.67659	-0.0280111	3.11359	0.0028345	0.957541	0.999936	Slc2a9	protein_coding	solute carrier family 2 (facilitated glucose transporter), member 9 [Source:MGI Symbol;Acc:MGI:2152844]
ENSMUSG00000005124	chr15	66722882	66754763	8476	+	2.24871	0.382928	0.373932	2.33619	144.051	4.10703	0.412126	2.15553	0.0518258	818.292	16.0481	3.45102	0.107519	4.55149	2.16571	2.52077	6.006	3.84728	0.0498268	0.557606	Wisp1	protein_coding	WNT1 inducible signaling pathway protein 1 [Source:MGI Symbol;Acc:MGI:1197008]
ENSMUSG00000005125	chr15	66760883	66801202	13288	-	140.446	171.616	54.6409	36.7418	128.007	252.413	3.09095	153.726	11.4017	592.429	91.9344	103.738	28.0088	76.996	259.148	0.426416	7.12851	0.47527	0.490573	0.999936	Ndrg1	protein_coding	N-myc downstream regulated gene 1 [Source:MGI Symbol;Acc:MGI:1341799]
ENSMUSG00000005131	chr9	53213391	53240908	2292	+	0.537734	0.382928	0.888089	0.10619	0.517549	0.24159	0.618189	0.420592	11.9718	3.19904	16.9189	0.414122	0.806394	0.284468	4.65398	3.51835	1.54856	18.1071	2.08823e-05	0.00259375	4930550C14Rik	protein_coding	RIKEN cDNA 4930550C14 gene [Source:MGI Symbol;Acc:MGI:1922561]
ENSMUSG00000005142	chr8	87607168	87622638	4325	+	59.3463	41.6115	44.7316	65.0416	37.1485	15.3168	106.947	57.7788	65.0413	82.6786	69.8528	57.632	63.4901	72.7764	40.2731	0.255494	5.86538	0.787021	0.375003	0.999936	Man2b1	protein_coding	mannosidase 2, alpha B1 [Source:MGI Symbol;Acc:MGI:107286]
ENSMUSG00000005150	chr8	87598934	87605205	11606	-	39.5479	47.6746	30.0548	29.2023	26.8551	31.6483	39.7702	32.8587	36.9	36.1822	37.1345	35.9596	30.2129	33.5672	35.1122	-0.0175051	5.12962	0.00527022	0.942127	0.999936	Wdr83	protein_coding	WD repeat domain containing 83 [Source:MGI Symbol;Acc:MGI:1915086]
ENSMUSG00000005161	chr8	87493486	87498733	9108	+	262.512	505.657	343.223	204.947	192.643	244.006	363.907	218.129	225.909	247.815	210.056	241.088	209.663	206.05	245.555	-0.399371	8.03774	3.56634	0.0589623	0.61232	Prdx2	protein_coding	peroxiredoxin 2 [Source:MGI Symbol;Acc:MGI:109486]
ENSMUSG00000005198	chr11	69547499	69572139	13814	-	619.617	341.572	695.841	1098.49	565.106	637.943	570.589	659.382	468.039	387.635	800.103	650.31	711.939	737.578	686.716	-0.0466407	9.32729	0.0482731	0.826096	0.999936	Polr2a	protein_coding	polymerase (RNA) II (DNA directed) polypeptide A [Source:MGI Symbol;Acc:MGI:98086]
ENSMUSG00000005204	chr11	69486612	69495586	11154	-	138.54	140.024	136.672	201.868	135.138	120.698	143.832	137.901	111.84	70.4892	133.423	136.453	121.389	138.251	123.077	-0.29535	7.05634	2.45762	0.116956	0.81648	Senp3	protein_coding	SUMO/sentrin specific peptidase 3 [Source:MGI Symbol;Acc:MGI:2158736]
ENSMUSG00000005225	chr6	54545105	54595833	8577	+	22.096	13.1472	35.991	0.159285	0	53.3431	14.2184	48.9463	10.417	21.7314	34.7709	18.4284	4.13949	22.1885	0.046079	-0.592119	4.3339	0.451097	0.501814	0.999936	Plekha8	protein_coding	pleckstrin homology domain containing, family A (phosphoinositide binding specific) member 8 [Source:MGI Symbol;Acc:MGI:2681164]
ENSMUSG00000005233	chr2	69031952	69044251	10549	-	60.9595	59.0986	50.2939	46.9361	44.5667	48.1731	57.0795	51.8905	65.145	54.7146	56.3549	56.5277	59.8882	49.45	53.3134	0.0818979	5.76739	0.175223	0.675511	0.999936	Spc25	protein_coding	SPC25, NDC80 kinetochore complex component, homolog (S. cerevisiae) [Source:MGI Symbol;Acc:MGI:1913692]
ENSMUSG00000005237	chr11	69234311	69362612	31199	-	0.831044	0.382928	0.514157	0.371666	0.0575055	0	0.824252	1.4195	0.414606	0.275779	0.933029	0.690204	0.268798	1.37493	0.138237	0.0955559	-0.585606	0.0162216	0.898652	0.999936	Dnah2	protein_coding	dynein, axonemal, heavy chain 2 [Source:MGI Symbol;Acc:MGI:107731]
ENSMUSG00000005251	chr16	97963540	97985344	7284	-	0	0.127643	0.467415	0	0.0575055	0.0966361	0.206063	0	2.28033	224.815	59.2162	14.9084	3.54813	32.9983	0	8.54499	4.45933	43.9245	3.41282e-11	8.56276e-08	Ripk4	protein_coding	receptor-interacting serine-threonine kinase 4 [Source:MGI Symbol;Acc:MGI:1919638]
ENSMUSG00000005262	chr16	18811872	18835354	10158	+	86.1842	80.032	71.1406	75.6606	69.8116	67.5003	92.5223	72.8675	73.9036	80.9688	81.5467	81.5821	71.339	74.6728	76.6755	-0.0205397	6.27121	0.013187	0.908576	0.999936	Ufd1l	protein_coding	ubiquitin fusion degradation 1 like [Source:MGI Symbol;Acc:MGI:109353]
ENSMUSG00000005267	chr11	62513858	62545407	14433	-	0.29331	0.0638214	1.1218	0	0.0575055	0.048318	2.26669	0.736035	0.259129	1.10312	0.870827	0.414122	1.34399	1.13787	0.552948	0.595219	-0.449699	0.520912	0.470453	0.999936	Zfp287	protein_coding	zinc finger protein 287 [Source:MGI Symbol;Acc:MGI:2176561]
ENSMUSG00000005299	chr5	34082322	34125466	11294	-	79.2425	80.0958	84.3685	132.685	78.0349	74.748	74.5948	80.9639	70.4312	79.2038	81.5467	84.688	71.8228	82.9224	78.6108	-0.150955	6.36577	0.648012	0.420824	0.999936	Letm1	protein_coding	leucine zipper-EF-hand containing transmembrane protein 1 [Source:MGI Symbol;Acc:MGI:1932557]
ENSMUSG00000005312	chr13	58277524	58316997	7240	-	200.575	190.379	192.248	232.928	201.097	216.465	172.887	221.284	209.894	232.482	224.549	272.009	194.556	280.153	210.581	0.162111	7.76227	0.988675	0.320066	0.999936	Ubqln1	protein_coding	ubiquilin 1 [Source:MGI Symbol;Acc:MGI:1860276]
ENSMUSG00000005354	chr15	77745477	77759436	7556	-	166.258	227.906	169.999	177.285	145.201	151.429	228.112	159.877	177.555	119.192	146.734	151.293	156.656	127.821	143.352	-0.312517	7.35586	3.14865	0.0759899	0.68141	Txn2	protein_coding	thioredoxin 2 [Source:MGI Symbol;Acc:MGI:1929468]
ENSMUSG00000005362	chr6	106728243	106750068	10272	-	42.2855	39.9522	36.2247	39.078	62.5085	44.9358	27.4064	48.8412	38.3511	38.6091	51.8764	46.7958	68.651	48.7862	37.4622	0.118282	5.49486	0.238086	0.625592	0.999936	Crbn	protein_coding	cereblon [Source:MGI Symbol;Acc:MGI:1913277]
ENSMUSG00000005364	chr6	106660378	106695103	4905	-	7.23497	2.61668	0.233708	6.5307	8.05077	17.1046	0.412126	6.41402	1.03652	0.441247	6.5934	0.138041	3.22558	0.142234	0.552948	-1.84445	2.107	4.44081	0.0350895	0.454964	Il5ra	protein_coding	interleukin 5 receptor, alpha [Source:MGI Symbol;Acc:MGI:96558]
ENSMUSG00000005370	chr17	88374390	88390223	4254	+	231.715	245.329	337.661	339.968	219.153	229.269	383.896	298.357	337.178	406.499	325.005	333.299	369.114	361.938	281.865	0.249738	8.28878	2.13314	0.144145	0.882957	Msh6	protein_coding	mutS homolog 6 (E. coli) [Source:MGI Symbol;Acc:MGI:1343961]
ENSMUSG00000005371	chr17	88390199	88464631	10683	-	70.0521	55.9714	80.3954	72.4218	74.5271	71.1242	68.619	70.3965	76.0802	81.2997	71.781	66.8807	76.3924	77.802	84.1403	0.0897381	6.19618	0.25559	0.613166	0.999936	Fbxo11	protein_coding	F-box protein 11 [Source:MGI Symbol;Acc:MGI:2147134]
ENSMUSG00000005374	chr5	135625527	135639743	8575	+	55.1422	47.4831	60.6238	97.2172	82.5779	58.8514	51.7218	56.517	44.5702	60.0647	67.1781	48.7284	51.1792	54.286	82.6197	-0.153403	5.94117	0.472228	0.491964	0.999936	Tbl2	protein_coding	transducin (beta)-like 2 [Source:MGI Symbol;Acc:MGI:1351652]
ENSMUSG00000005378	chr5	135528827	135540829	11550	-	71.9586	83.3507	58.3802	99.2879	72.3419	62.9101	57.2855	67.4524	55.92	56.259	65.9962	69.4345	50.4265	61.0658	52.8987	-0.312461	6.04427	2.39779	0.121507	0.828751	Wbscr22	protein_coding	Williams Beuren syndrome chromosome region 22 [Source:MGI Symbol;Acc:MGI:1913388]
ENSMUSG00000005410	chr8	77633427	77652338	6072	+	580.02	624.556	660.785	579.162	587.246	536.524	655.487	566.8	478.559	574.558	766.452	589.917	610.01	505.831	737.264	-0.00141846	9.23972	8.02139e-05	0.992854	0.999936	Mcm5	protein_coding	minichromosome maintenance deficient 5, cell division cycle 46 (S. cerevisiae) [Source:MGI Symbol;Acc:MGI:103197]
ENSMUSG00000005413	chr8	77617490	77624495	3369	+	26.0557	4.91425	8.03954	11.9995	38.5862	1.11131	12.3638	10.3571	15.1331	11.1415	16.6079	12.0786	16.1279	7.77546	7.00401	-0.231349	3.7449	0.178732	0.672465	0.999936	Hmox1	protein_coding	heme oxygenase (decycling) 1 [Source:MGI Symbol;Acc:MGI:96163]
ENSMUSG00000005417	chr11	59474807	59594362	61337	+	227.804	210.994	274.046	376.285	293.105	299.765	216.984	318.177	166.827	275.89	230.458	202.092	200.953	261.331	280.575	-0.288806	7.99985	2.50453	0.113519	0.806849	Mprip	protein_coding	myosin phosphatase Rho interacting protein [Source:MGI Symbol;Acc:MGI:1349438]
ENSMUSG00000005442	chr7	26052723	26079178	41454	+	124.901	124.516	212.066	159.392	130.825	173.8	237.385	174.125	132.415	227.904	176.342	133.9	176.385	203.442	181.229	0.0500309	7.41733	0.0702274	0.791006	0.999936	Cic	protein_coding	capicua homolog (Drosophila) [Source:MGI Symbol;Acc:MGI:1918972]
ENSMUSG00000005447	chr7	26080068	26083005	5435	-	28.0111	79.7767	44.6849	32.1757	15.239	23.8691	69.8554	29.7043	33.324	48.8681	26.187	29.6788	32.202	30.2958	38.5681	-0.275861	5.23056	0.736306	0.390847	0.999936	Pafah1b3	protein_coding	platelet-activating factor acetylhydrolase, isoform 1b, subunit 3 [Source:MGI Symbol;Acc:MGI:108414]
ENSMUSG00000005465	chr8	86554186	86566488	4536	-	15.9365	15.7001	20.8467	26.0166	4.14039	13.3358	61.6129	14.8259	66.5443	31.8801	19.6558	30.7831	62.3074	42.7176	35.0201	0.935055	4.9339	5.21675	0.0223703	0.353445	Il27ra	protein_coding	interleukin 27 receptor, alpha [Source:MGI Symbol;Acc:MGI:1355318]
ENSMUSG00000005469	chr8	86496877	86520344	4320	+	80.318	90.8817	110.03	96.4739	87.4658	58.9963	124.874	86.5367	71.9342	139.324	86.2119	114.229	77.6826	101.271	80.9608	0.035563	6.54997	0.0307093	0.860891	0.999936	Prkaca	protein_coding	protein kinase, cAMP dependent, catalytic, alpha [Source:MGI Symbol;Acc:MGI:97592]
ENSMUSG00000005470	chr8	86479406	86494096	2969	+	85.7442	80.6702	93.2026	101.783	68.9491	103.739	116.838	69.0296	117.334	82.1822	93.5517	95.3861	109.992	85.0085	88.9786	0.0712319	6.53902	0.142276	0.706029	0.999936	Asf1b	protein_coding	ASF1 anti-silencing function 1 homolog B (S. cerevisiae) [Source:MGI Symbol;Acc:MGI:1914179]
ENSMUSG00000005474	chr5	137169016	137176964	822	+	0.342195	8.935	10.5168	4.4069	0.0575055	0.048318	13.8062	2.68127	0.414606	1.10312	0.497615	1.17335	2.41918	2.18092	0.092158	-2.18063	1.61448	5.46263	0.0194273	0.322763	Myl10	protein_coding	myosin, light chain 10, regulatory [Source:MGI Symbol;Acc:MGI:1891705]
ENSMUSG00000005481	chr8	86239076	86250791	13069	+	302.891	335.828	283.347	279.865	213.633	192.547	289.519	241.788	251.614	211.192	273.129	290.783	242.51	248.578	220.534	-0.132552	8.01822	0.581654	0.445665	0.999936	Ddx39	protein_coding	DEAD (Asp-Glu-Ala-Asp) box polypeptide 39 [Source:MGI Symbol;Acc:MGI:1915528]
ENSMUSG00000005483	chr8	86132074	86135801	4366	+	95.2768	101.348	97.0822	81.6603	70.1567	102.048	116.426	77.6517	149.621	55.3213	100.892	89.4504	148.484	90.5556	105.613	0.167113	6.63131	0.588264	0.443091	0.999936	Dnajb1	protein_coding	DnaJ (Hsp40) homolog, subfamily B, member 1 [Source:MGI Symbol;Acc:MGI:1931874]
ENSMUSG00000005501	chr1	89841696	89905126	9026	-	18.9674	17.8062	32.018	27.9281	41.864	36.6734	25.3458	32.8061	24.4099	38.9952	20.029	10.7672	24.7832	16.831	40.9182	-0.240957	4.78019	0.535033	0.464498	0.999936	Usp40	protein_coding	ubiquitin specific peptidase 40 [Source:MGI Symbol;Acc:MGI:2443184]
ENSMUSG00000005505	chr2	90744897	90751783	6221	+	31.7752	27.6347	28.6993	29.7864	27.8327	25.8985	39.358	28.6528	28.3487	28.8465	27.5555	28.8505	25.6971	29.7269	28.2464	-0.110554	4.86767	0.197737	0.656554	0.999936	Kbtbd4	protein_coding	kelch repeat and BTB (POZ) domain containing 4 [Source:MGI Symbol;Acc:MGI:1914386]
ENSMUSG00000005506	chr2	90780539	90859654	41927	+	356.469	250.116	396.181	413.08	412.027	430.659	280.452	438.624	326.399	495.299	347.46	304.311	397.445	409.823	415.494	0.0210718	8.56292	0.014807	0.903149	0.999936	Celf1	protein_coding	CUGBP, Elav-like family member 1 [Source:MGI Symbol;Acc:MGI:1342295]
ENSMUSG00000005510	chr2	90734791	90744984	4185	-	58.8575	90.754	46.5078	48.6883	36.746	38.0263	70.8857	47.1063	46.3841	53.1702	56.3549	54.5261	42.5239	49.8767	49.6271	-0.150151	5.72453	0.407732	0.523123	0.999936	Ndufs3	protein_coding	NADH dehydrogenase (ubiquinone) Fe-S protein 3 [Source:MGI Symbol;Acc:MGI:1915599]
ENSMUSG00000005514	chr5	136145903	136211196	10021	+	47.7606	62.545	65.0642	65.6787	47.7871	49.7193	82.8374	55.3604	89.9177	67.7314	71.3456	76.1295	81.7684	69.0309	71.0078	0.316114	6.06523	2.57334	0.108678	0.793116	Por	protein_coding	P450 (cytochrome) oxidoreductase [Source:MGI Symbol;Acc:MGI:97744]
ENSMUSG00000005533	chr7	75097713	75371484	7985	+	41.65	20.8696	30.0548	14.495	41.864	67.8868	18.1336	61.9847	21.3522	8.32853	16.5457	18.9806	27.2561	38.0713	43.8211	-0.598474	4.99216	2.35541	0.124849	0.837061	Igf1r	protein_coding	insulin-like growth factor I receptor [Source:MGI Symbol;Acc:MGI:96433]
ENSMUSG00000005534	chr8	3150922	3279617	11702	-	46.294	26.1668	49.0319	45.3964	61.7609	84.2667	36.2671	64.9288	45.0366	57.1415	58.6564	45.0703	63.3826	77.802	65.34	0.158395	5.79006	0.408877	0.52254	0.999936	Insr	protein_coding	insulin receptor [Source:MGI Symbol;Acc:MGI:96575]
ENSMUSG00000005566	chr7	13609501	13616384	9177	+	1118.34	1354.55	1218.18	969.464	771.781	979.117	1326.84	987.601	974.117	1049.06	1167.9	1171	1010.25	1022.61	1241.78	-0.026752	10.0942	0.0275546	0.86816	0.999936	Trim28	protein_coding	tripartite motif-containing 28 [Source:MGI Symbol;Acc:MGI:109274]
ENSMUSG00000005575	chr7	13620587	13623622	6188	-	148.708	180.359	116.059	116.491	94.8265	119.974	153.517	117.608	109.352	134.911	115.944	141.561	92.6816	105.538	129.712	-0.17446	6.97227	0.871357	0.35058	0.999936	Ube2m	protein_coding	ubiquitin-conjugating enzyme E2M [Source:MGI Symbol;Acc:MGI:108278]
ENSMUSG00000005580	chr16	4287529	4420498	18893	-	0.879929	0.702035	3.08494	4.77856	3.91037	7.63425	0.824252	3.52245	1.19199	5.46043	4.16753	2.27767	1.45151	6.16347	3.91672	0.105693	1.81836	0.0279322	0.867268	0.999936	Adcy9	protein_coding	adenylate cyclase 9 [Source:MGI Symbol;Acc:MGI:108450]
ENSMUSG00000005609	chr7	118172465	118199891	14933	+	90.5349	81.8828	108.253	119.039	107.938	111.325	91.492	112.666	106.036	108.657	114.078	103.738	116.658	117.675	128.376	0.117524	6.75595	0.50126	0.478947	0.999936	Ctr9	protein_coding	Ctr9, Paf1/RNA polymerase II complex component, homolog (S. cerevisiae) [Source:MGI Symbol;Acc:MGI:109345]
ENSMUSG00000005610	chr7	118211499	118226544	23256	-	1947.43	1439.56	1904.16	1776.09	1776.63	2227.27	1566.9	2090.39	1943.16	1817.72	1939.58	2097.67	2067.86	1964.54	1961.22	0.0728852	10.8946	0.258026	0.61148	0.999936	Eif4g2	protein_coding	eukaryotic translation initiation factor 4, gamma 2 [Source:MGI Symbol;Acc:MGI:109207]
ENSMUSG00000005615	chr16	32431007	32475156	17415	+	50.6937	21.0611	75.2539	24.3176	49.2822	30.8269	14.8365	46.0548	23.5289	58.9064	38.0054	31.5423	28.5464	46.0364	24.9287	-0.153747	5.23847	0.224737	0.635454	0.999936	Pcyt1a	protein_coding	phosphate cytidylyltransferase 1, choline, alpha isoform [Source:MGI Symbol;Acc:MGI:88557]
ENSMUSG00000005621	chr7	88138567	88190050	23398	+	70.3454	52.9079	95.3995	92.1201	65.0387	107.556	81.601	76.6002	71.1568	72.8609	87.0827	73.0926	85.209	100.085	97.1346	0.0401249	6.35852	0.0409078	0.839716	0.999936	Zfp592	protein_coding	zinc finger protein 592 [Source:MGI Symbol;Acc:MGI:2443541]
ENSMUSG00000005625	chr3	94836616	94846536	10022	-	165.378	210.547	140.225	134.118	141.751	126.207	164.232	132.749	156.928	153.609	148.227	161.508	128.647	131.377	142.845	-0.0868074	7.22622	0.258241	0.611331	0.999936	Psmd4	protein_coding	proteasome (prosome, macropain) 26S subunit, non-ATPase, 4 [Source:MGI Symbol;Acc:MGI:1201670]
ENSMUSG00000005628	chr3	94928398	94933131	5215	+	2.39536	4.40368	3.0382	2.01762	1.55265	1.78777	2.88488	0.157722	3.67963	1.32374	1.49285	1.51845	3.87069	3.12915	3.04122	0.151163	1.34206	0.0622869	0.802917	0.999936	Tmod4	protein_coding	tropomodulin 4 [Source:MGI Symbol;Acc:MGI:1355285]
ENSMUSG00000005656	chr12	55847336	55896690	1928	-	94.0546	107.028	94.1374	90.4741	97.7593	92.2391	122.401	96.8938	150.502	108.161	94.4225	113.331	122.196	102.077	132.293	0.217515	6.75544	1.57663	0.209247	0.988012	Snx6	protein_coding	sorting nexin 6 [Source:MGI Symbol;Acc:MGI:1919433]
ENSMUSG00000005667	chr6	83255685	83267600	3565	-	241.541	183.231	193.043	197.355	416.11	179.405	182.16	208.719	272.137	233.53	212.046	191.117	394.488	154.039	180.215	0.0280578	7.84489	0.0148701	0.902944	0.999936	Mthfd2	protein_coding	methylenetetrahydrofolate dehydrogenase (NAD+ dependent), methenyltetrahydrofolate cyclohydrolase [Source:MGI Symbol;Acc:MGI:1338850]
ENSMUSG00000005672	chr5	75970941	76052747	12691	+	0.29331	35.1018	69.5981	30.5828	0.115011	0.193272	173.093	18.4535	12.9564	103.748	0.124404	23.3289	29.7828	19.8179	0	-0.624706	5.0611	0.346502	0.5561	0.999936	Kit	protein_coding	kit oncogene [Source:MGI Symbol;Acc:MGI:96677]
ENSMUSG00000005674	chr1	173147933	173152645	12741	-	43.0188	50.9933	35.0561	38.3347	51.4099	32.0349	32.9701	40.3242	33.7386	42.3597	40.9289	42.3785	33.1159	37.9765	31.3337	-0.148739	5.29654	0.406392	0.523807	0.999936	Tomm40l	protein_coding	translocase of outer mitochondrial membrane 40 homolog-like (yeast) [Source:MGI Symbol;Acc:MGI:3589112]
ENSMUSG00000005682	chr10	127740391	127758403	8776	+	97.5255	95.0301	113.816	104.438	83.6705	83.9284	81.601	105.516	74.5255	89.1318	95.9154	90.4167	101.229	103.689	97.6875	-0.063235	6.56693	0.131033	0.717364	0.999936	Pan2	protein_coding	PAN2 polyA specific ribonuclease subunit homolog (S. cerevisiae) [Source:MGI Symbol;Acc:MGI:1918984]
ENSMUSG00000005683	chr10	127774888	127799535	2828	+	456.634	515.358	613.903	496.44	473.96	404.132	474.357	471.273	340.547	377.873	405.805	484.316	408.949	423.62	324.166	-0.330776	8.80085	4.31457	0.0377874	0.474993	Cs	protein_coding	citrate synthase [Source:MGI Symbol;Acc:MGI:88529]
ENSMUSG00000005686	chr7	117911720	117955919	11497	+	0.879929	2.10611	2.71101	8.12356	0.230022	0.193272	9.27284	1.84009	12.801	11.2518	13.3112	8.76559	11.9884	8.72368	10.3217	1.81012	2.77436	6.94835	0.00838967	0.192059	Ampd3	protein_coding	adenosine monophosphate deaminase 3 [Source:MGI Symbol;Acc:MGI:1096344]
ENSMUSG00000005687	chr3	102975578	102983089	10739	+	109.209	144.683	99.1388	98.6508	89.2485	86.3927	100.765	91.5312	102.615	80.8033	92.6187	89.4504	80.7469	81.7845	81.9746	-0.264552	6.58143	2.08737	0.148521	0.892657	Bcas2	protein_coding	breast carcinoma amplified sequence 2 [Source:MGI Symbol;Acc:MGI:1915433]
ENSMUSG00000005696	chrX	39855630	39876874	4959	+	112.044	124.005	98.5779	76.2446	33.8132	66.9205	240.27	76.7054	131.327	30.3909	144.619	198.779	97.1436	177.84	53.8664	0.19016	6.79282	0.279537	0.597005	0.999936	Sh2d1a	protein_coding	SH2 domain protein 1A [Source:MGI Symbol;Acc:MGI:1328352]
ENSMUSG00000005698	chr8	108160468	108206822	7913	+	296.487	245.585	348.926	351.171	273.669	302.036	266.646	305.507	338.63	255.647	380.365	307.555	366.533	349.327	317.715	0.124196	8.29514	0.585649	0.444107	0.999936	Ctcf	protein_coding	CCCTC-binding factor [Source:MGI Symbol;Acc:MGI:109447]
ENSMUSG00000005699	chr8	108225054	108227393	2537	+	8.16379	11.2964	9.6755	10.035	10.5235	7.34434	8.44859	7.62322	5.59718	8.82493	9.26809	8.69657	7.25755	10.2408	6.68146	-0.208663	3.13358	0.218881	0.639894	0.999936	Pard6a	protein_coding	par-6 (partitioning defective 6,) homolog alpha (C. elegans) [Source:MGI Symbol;Acc:MGI:1927223]
ENSMUSG00000005718	chr16	4544661	4559720	2113	-	28.7443	49.9722	49.4058	36.264	33.2957	43.5829	38.1217	46.3176	43.9483	34.1966	39.5604	52.4555	50.6953	41.7694	37.2318	0.0470802	5.39069	0.041549	0.838482	0.999936	Tfap4	protein_coding	transcription factor AP4 [Source:MGI Symbol;Acc:MGI:103239]
ENSMUSG00000005732	chr16	18239877	18248825	3233	-	321.37	511.911	288.816	278.431	248.424	254.974	322.283	281.06	279.445	256.089	283.703	319.771	250.412	237.057	303.891	-0.216439	8.21597	1.32192	0.250248	0.999936	Ranbp1	protein_coding	RAN binding protein 1 [Source:MGI Symbol;Acc:MGI:96269]
ENSMUSG00000005763	chr1	167718812	167807407	9992	+	115.76	211.44	163.128	130.933	123.637	101.758	214.512	113.297	136.561	157.525	150.466	138.938	124.238	132.562	116.534	-0.132539	7.15307	0.455031	0.499956	0.999936	Cd247	protein_coding	CD247 antigen [Source:MGI Symbol;Acc:MGI:88334]
ENSMUSG00000005774	chr3	94757997	94765483	39473	+	28.2555	28.4643	60.2031	39.2904	32.1456	24.5939	62.025	30.6506	29.3334	3.58513	44.35	38.4443	31.3419	57.984	25.666	-0.221882	5.16148	0.332886	0.563965	0.999936	Rfx5	protein_coding	regulatory factor X, 5 (influences HLA class II expression) [Source:MGI Symbol;Acc:MGI:1858421]
ENSMUSG00000005779	chr3	94688015	94690883	2792	-	206.294	325.042	164.016	170.382	141.118	127.656	249.336	166.502	194.036	192.439	190.711	212.859	146.71	159.349	159.433	-0.143719	7.55229	0.47788	0.489384	0.999936	Psmb4	protein_coding	proteasome (prosome, macropain) subunit, beta type 4 [Source:MGI Symbol;Acc:MGI:1098257]
ENSMUSG00000005802	chr2	122506969	122528399	8628	-	2.15094	28.6558	14.3029	72.0501	9.14337	58.3682	7.00614	18.1906	3.88693	2.15108	22.8281	0.414122	2.90302	0.568936	0.046079	-2.52279	4.04929	8.80446	0.00300495	0.0964119	Slc30a4	protein_coding	solute carrier family 30 (zinc transporter), member 4 [Source:MGI Symbol;Acc:MGI:1345282]
ENSMUSG00000005804	chr2	122564239	122575211	7947	+	38.0814	42.6327	40.5717	53.8916	36.516	34.8373	44.3036	42.3746	50.4783	44.2901	39.125	33.958	46.1258	30.2484	31.6102	-0.106417	5.34732	0.221214	0.638117	0.999936	Bloc1s6	protein_coding	biogenesis of organelles complex-1, subunit 6, pallidin [Source:MGI Symbol;Acc:MGI:1927580]
ENSMUSG00000005813	chr3	138121924	138152346	2549	-	74.3051	76.9048	78.8997	75.4482	79.1275	75.6177	65.5281	70.2914	63.1238	81.4652	72.9007	76.5436	63.3826	72.9186	73.5421	-0.0805357	6.20143	0.202984	0.652323	0.999936	Metap1	protein_coding	methionyl aminopeptidase 1 [Source:MGI Symbol;Acc:MGI:1922874]
ENSMUSG00000005823	chr17	57374341	57387082	2109	-	26.2023	26.4221	21.9218	22.4593	22.0246	19.9554	29.0549	27.3384	37.4182	28.1846	23.6367	23.3289	25.4821	27.8304	22.0258	0.109856	4.68023	0.154221	0.694534	0.999936	Gpr108	protein_coding	G protein-coupled receptor 108 [Source:MGI Symbol;Acc:MGI:1925558]
ENSMUSG00000005824	chr17	57328915	57333612	1859	-	0	0.0638214	0.327191	0.0530952	0	0	1.6485	0.26287	1.34747	0	0.31101	0.552163	0.860154	1.37493	0	1.28482	-0.961158	1.34441	0.246257	0.999936	Tnfsf14	protein_coding	tumor necrosis factor (ligand) superfamily, member 14 [Source:MGI Symbol;Acc:MGI:1355317]
ENSMUSG00000005846	chr16	11193063	11203424	7204	-	405.794	398.948	328.453	320.642	322.663	347.117	267.882	358.607	328.368	319.297	341.053	377.956	300.839	306.419	317.669	-0.100375	8.39767	0.390677	0.531944	0.999936	Rsl1d1	protein_coding	ribosomal L1 domain containing 1 [Source:MGI Symbol;Acc:MGI:1913659]
ENSMUSG00000005871	chr18	34380578	34481843	34219	+	85.8909	52.2059	116.62	128.331	123.464	174.428	76.4494	153.621	82.8694	124.432	103.877	87.1727	118.271	170.396	142.016	0.0306391	6.86023	0.016491	0.897819	0.999936	Apc	protein_coding	adenomatosis polyposis coli [Source:MGI Symbol;Acc:MGI:88039]
ENSMUSG00000005873	chr18	34504543	34533069	2894	-	42.0899	42.4412	17.8553	51.5023	19.3793	9.47034	14.2184	20.8719	28.0377	40.5395	27.0578	11.9405	8.76282	14.9346	50.7791	-0.10612	4.74723	0.0628287	0.80208	0.999936	Reep5	protein_coding	receptor accessory protein 5 [Source:MGI Symbol;Acc:MGI:1270152]
ENSMUSG00000005881	chr2	155833781	155844015	7264	+	71.7142	85.2016	71.795	79.9613	70.9618	61.8471	82.2192	67.5575	61.2581	80.0311	62.9483	70.8839	58.1679	62.82	68.5656	-0.183712	6.14109	1.00273	0.316651	0.999936	Ergic3	protein_coding	ERGIC and golgi 3 [Source:MGI Symbol;Acc:MGI:1913616]
ENSMUSG00000005882	chr2	155672630	155756046	28763	-	58.6619	62.6088	48.1905	41.9983	36.286	61.3639	47.1884	45.0559	38.6102	48.151	39.8092	41.2052	38.7607	36.649	45.0192	-0.318919	5.53152	2.09838	0.147455	0.889289	Uqcc1	protein_coding	ubiquinol-cytochrome c reductase complex assembly factor 1 [Source:MGI Symbol;Acc:MGI:1929472]
ENSMUSG00000005883	chr2	172803201	172819077	9028	+	18.2341	10.4029	8.78741	23.3619	15.0089	20.2936	10.3032	21.6605	7.61839	17.0983	11.0719	14.2872	12.0422	19.6757	5.11477	-0.396684	3.85776	0.879195	0.348422	0.999936	Spo11	protein_coding	SPO11 meiotic protein covalently bound to DSB homolog (S. cerevisiae) [Source:MGI Symbol;Acc:MGI:1349669]
ENSMUSG00000005886	chr1	13129186	13364164	35661	-	129.545	62.162	166.493	124.455	224.386	218.108	141.359	186.112	116.142	125.259	119.676	136.936	156.548	197.184	137.822	-0.170356	7.2269	0.562358	0.453312	0.999936	Ncoa2	protein_coding	nuclear receptor coactivator 2 [Source:MGI Symbol;Acc:MGI:1276533]
ENSMUSG00000005893	chr6	92041384	92123051	14378	+	162.885	110.092	221.321	211.69	244.398	235.985	198.645	231.168	182.841	192.494	192.826	175.174	292.291	257.017	195.375	0.0521171	7.69428	0.0715154	0.789143	0.999936	Nr2c2	protein_coding	nuclear receptor subfamily 2, group C, member 2 [Source:MGI Symbol;Acc:MGI:1352466]
ENSMUSG00000005897	chr10	93610768	93659956	8521	+	19.2118	12.1261	20.2391	23.7335	24.0948	18.5058	17.3093	23.5006	23.4771	11.0312	26.0626	20.9132	20.1061	22.3307	10.4599	-0.0679595	4.2991	0.0388215	0.843803	0.999936	Nr2c1	protein_coding	nuclear receptor subfamily 2, group C, member 1 [Source:MGI Symbol;Acc:MGI:1352465]
ENSMUSG00000005899	chr16	17619447	17644921	44092	+	177.843	160.638	161.258	173.09	174.299	165.876	142.184	171.864	148.17	188.412	196.309	175.933	179.557	172.767	184.869	0.0733338	7.42519	0.223491	0.636393	0.999936	Smpd4	protein_coding	sphingomyelin phosphodiesterase 4 [Source:MGI Symbol;Acc:MGI:1924876]
ENSMUSG00000005907	chr5	3596066	3637232	15255	+	21.9005	24.3798	33.6539	45.1309	27.7176	25.2703	31.7337	33.1216	22.6479	34.1966	23.3879	25.5375	27.9012	39.4462	25.6199	-0.120517	4.88349	0.199182	0.655382	0.999936	Pex1	protein_coding	peroxisomal biogenesis factor 1 [Source:MGI Symbol;Acc:MGI:1918632]
ENSMUSG00000005936	chr17	29088895	29106494	19656	+	124.168	116.666	145.6	116.119	124.672	133.503	142.802	128.018	123.915	117.758	118.432	118.853	132.195	124.834	131.924	-0.0813753	6.9875	0.268152	0.604574	0.999936	Kctd20	protein_coding	potassium channel tetramerisation domain containing 20 [Source:MGI Symbol;Acc:MGI:1914239]
ENSMUSG00000005947	chr11	72904085	72960948	7670	+	4.5463	0.510571	1.21528	0.743332	0.115011	0.821407	179.893	0.0525739	87.0155	0.606714	1.05743	12.2856	29.084	5.54712	0.552948	-0.249874	4.3332	0.0470698	0.828243	0.999936	Itgae	protein_coding	integrin alpha E, epithelial-associated [Source:MGI Symbol;Acc:MGI:1298377]
ENSMUSG00000005949	chr11	72997098	73012544	7313	-	8.89706	7.78621	11.1245	13.6455	9.83344	7.63425	11.7456	8.56955	11.9718	11.1966	10.1389	13.9421	11.2358	16.4991	6.03635	0.203824	3.42895	0.227487	0.633393	0.999936	Ctns	protein_coding	cystinosis, nephropathic [Source:MGI Symbol;Acc:MGI:1932872]
ENSMUSG00000005951	chr11	73012962	73038013	5664	+	2.15094	1.85082	2.15011	3.45119	3.96788	1.69113	2.88488	1.57722	3.16137	6.1223	2.92349	2.55375	1.98911	2.22833	1.33629	0.199585	1.46294	0.137338	0.710942	0.999936	Shpk	protein_coding	sedoheptulokinase [Source:MGI Symbol;Acc:MGI:1921887]
ENSMUSG00000005958	chr16	21204828	21223378	22073	+	0	0.765857	0.934831	0	0.0575055	0.048318	0	1.2092	0.0518258	2.3717	0.0622019	0	0.0537596	0.0948226	0.230395	0.0180864	-0.945176	0.000254751	0.987266	0.999936	Ephb3	protein_coding	Eph receptor B3 [Source:MGI Symbol;Acc:MGI:104770]
ENSMUSG00000005968	chr3	94416679	94462794	10000	-	0.586619	1.08496	0.186966	1.59285	0	0.386544	0	0.578313	15.3404	0.275779	0.435413	0	6.1286	0	0	2.45992	0.965539	4.08276	0.0433227	0.515639	Tuft1	protein_coding	tuftelin 1 [Source:MGI Symbol;Acc:MGI:109572]
ENSMUSG00000005973	chr2	105226448	105239476	4928	-	2.98198	10.4667	0	6.21213	0.287527	1.01468	0.206063	1.05148	13.7857	1.04796	11.2585	8.28244	13.5474	6.63758	33.9602	2.13491	2.93765	6.09966	0.0135208	0.25824	Rcn1	protein_coding	reticulocalbin 1 [Source:MGI Symbol;Acc:MGI:104559]
ENSMUSG00000005981	chr16	4039971	4078410	6162	-	103.049	219.673	229.875	208.505	250.666	240.189	251.809	243.47	264.933	374.012	245.884	259.379	237.725	231.035	232.284	0.240154	7.90268	1.54767	0.21348	0.992946	Trap1	protein_coding	TNF receptor-associated protein 1 [Source:MGI Symbol;Acc:MGI:1915265]
ENSMUSG00000005982	chr16	3872375	3904770	11802	+	34.5617	59.7368	63.662	70.8289	65.6137	54.6477	79.3343	57.5685	50.3228	56.976	81.1113	77.855	53.007	70.6903	65.34	0.0768173	5.97386	0.124682	0.724011	0.999936	Naa60	protein_coding	N(alpha)-acetyltransferase 60, NatF catalytic subunit [Source:MGI Symbol;Acc:MGI:1922013]
ENSMUSG00000005983	chr16	3895179	3908689	5790	-	1.41766	3.51018	2.4773	3.98214	2.47274	1.49786	3.09095	2.36583	2.33216	3.69544	2.92349	3.45102	2.36542	4.45666	1.33629	0.148579	1.51001	0.0783862	0.779496	0.999936	1700037C18Rik	protein_coding	RIKEN cDNA 1700037C18 gene [Source:MGI Symbol;Acc:MGI:1920511]
ENSMUSG00000005986	chr19	4270180	4283137	9760	-	4.05745	4.14839	6.35685	5.4688	3.1053	12.0312	5.76977	4.67908	7.72204	5.01918	6.5934	4.76241	9.13913	7.87028	12.81	0.406762	2.76648	0.637279	0.424698	0.999936	Ankrd13d	protein_coding	ankyrin repeat domain 13 family, member D [Source:MGI Symbol;Acc:MGI:1915673]
ENSMUSG00000006005	chr1	152239968	152297065	34958	+	361.798	252.733	469.612	454.07	602.657	519.95	382.659	527.842	494.47	586.307	420.112	339.718	633.45	481.462	565.942	0.146467	8.88456	0.583811	0.444822	0.999936	Tpr	protein_coding	translocated promoter region [Source:MGI Symbol;Acc:MGI:1922066]
ENSMUSG00000006010	chr1	152208435	152240210	15980	-	30.602	25.6562	26.9699	31.6978	40.5414	25.367	28.4367	29.9146	24.099	35.0791	25.3162	27.6081	25.3745	23.7057	27.7396	-0.176861	4.84153	0.464644	0.495462	0.999936	BC003331	protein_coding	cDNA sequence BC003331 [Source:MGI Symbol;Acc:MGI:2385108]
ENSMUSG00000006019	chr7	16782496	16807386	22408	-	24.8336	28.3367	33.3267	31.3261	19.9544	27.3963	64.7038	26.8127	107.849	17.5947	46.0916	66.0525	142.624	96.0553	32.9004	1.17334	5.67623	10.7039	0.00106912	0.0483798	Dhx34	protein_coding	DEAH (Asp-Glu-Ala-His) box polypeptide 34 [Source:MGI Symbol;Acc:MGI:1918973]
ENSMUSG00000006021	chr7	16705244	16712865	6555	+	9.87476	17.6785	12.3865	13.3269	13.3413	9.71193	17.5154	14.4053	15.4959	16.3813	12.316	14.6323	11.4508	12.4218	11.8423	-0.0302592	3.76397	0.00623038	0.937086	0.999936	Kptn	protein_coding	kaptin [Source:MGI Symbol;Acc:MGI:1890380]
ENSMUSG00000006024	chr7	16683807	16703324	6135	+	126.172	140.279	107.365	91.6953	123.349	108.716	126.317	110.878	106.657	128.844	124.031	133.485	94.0256	118.765	103.678	-0.0458036	6.86555	0.0707653	0.790226	0.999936	Napa	protein_coding	N-ethylmaleimide sensitive fusion protein attachment protein alpha [Source:MGI Symbol;Acc:MGI:104563]
ENSMUSG00000006050	chr18	36826335	36830850	6228	-	42.7254	50.6742	29.5874	45.2371	34.4458	27.1547	53.3703	34.3308	38.7139	27.7434	34.3977	37.4781	32.5246	29.7743	27.1866	-0.309884	5.18883	1.56672	0.210683	0.989453	Sra1	protein_coding	steroid receptor RNA activator 1 [Source:MGI Symbol;Acc:MGI:1344414]
ENSMUSG00000006057	chr11	95930166	95936984	6002	-	96.7922	134.344	75.3006	105.5	78.0349	62.3303	99.3224	73.0778	61.2062	82.0719	65.3742	82.8935	49.9427	58.7426	65.6165	-0.476983	6.3168	5.02053	0.0250485	0.371874	Atp5g1	protein_coding	ATP synthase, H+ transporting, mitochondrial F0 complex, subunit c1 (subunit 9) [Source:MGI Symbol;Acc:MGI:107653]
ENSMUSG00000006058	chr11	95896199	95908744	5445	+	74.6962	98.2211	51.1352	105.288	73.607	50.0575	80.1585	55.4129	57.8894	67.0695	65.2498	72.2643	52.6844	53.1481	49.9957	-0.329564	6.07413	2.23094	0.135272	0.866693	Snf8	protein_coding	SNF8, ESCRT-II complex subunit, homolog (S. cerevisiae) [Source:MGI Symbol;Acc:MGI:1343161]
ENSMUSG00000006095	chr7	31009150	31017291	2314	-	41.65	79.5853	42.3946	49.8564	39.5638	29.3774	56.6673	37.2224	32.2875	47.6546	45.3452	46.1746	31.2881	34.1362	37.877	-0.29391	5.44628	1.35513	0.244383	0.999936	Tbcb	protein_coding	tubulin folding cofactor B [Source:MGI Symbol;Acc:MGI:1913661]
ENSMUSG00000006127	chr11	75444490	75462373	12716	+	52.7469	37.0164	33.7006	54.3163	50.4323	39.6691	61.4068	45.4239	46.5914	36.4029	47.7089	41.9644	44.4592	47.9328	35.4808	-0.145912	5.49468	0.431245	0.511379	0.999936	Inpp5k	protein_coding	inositol polyphosphate 5-phosphatase K [Source:MGI Symbol;Acc:MGI:1194899]
ENSMUSG00000006134	chr16	17452080	17486348	3863	+	80.9046	36.9526	101.616	96.7394	94.2515	92.6257	82.4252	91.4787	84.7351	103.693	96.6618	82.4103	92.6816	109.188	94.6463	0.141846	6.48189	0.481343	0.487815	0.999936	Crkl	protein_coding	v-crk sarcoma virus CT10 oncogene homolog (avian)-like [Source:MGI Symbol;Acc:MGI:104686]
ENSMUSG00000006169	chr11	45665507	45724127	15412	+	142.646	92.0305	127.932	214.717	158.715	136.015	92.3163	139.321	136.457	136.566	124.466	129.482	121.927	130.476	112.986	-0.140128	7.05825	0.543835	0.460848	0.999936	Clint1	protein_coding	clathrin interactor 1 [Source:MGI Symbol;Acc:MGI:2144243]
ENSMUSG00000006191	chr13	29283615	29947543	21090	-	21.5583	17.168	20.1456	19.0081	25.4174	20.1969	17.3093	23.0274	21.5077	23.9928	21.9573	20.9132	21.5576	22.6626	21.012	0.0704526	4.41396	0.0571856	0.811001	0.999936	Cdkal1	protein_coding	CDK5 regulatory subunit associated protein 1-like 1 [Source:MGI Symbol;Acc:MGI:1921765]
ENSMUSG00000006215	chr4	141000569	141023845	11934	+	41.1611	51.7592	49.0786	46.4583	33.0656	38.7028	46.5703	47.3165	54.7798	44.6211	43.6035	41.4812	45.2656	43.2391	45.7104	0.0137972	5.49202	0.00427898	0.947844	0.999936	Zbtb17	protein_coding	zinc finger and BTB domain containing 17 [Source:MGI Symbol;Acc:MGI:107410]
ENSMUSG00000006235	chr9	21763343	21768020	1829	-	0.782159	4.14839	1.16854	3.2919	0.115011	1.063	10.3032	1.2092	10.7279	2.81295	2.36367	0.690204	3.44062	0.284468	3.9628	0.33351	1.5791	0.183863	0.668074	0.999936	Epor	protein_coding	erythropoietin receptor [Source:MGI Symbol;Acc:MGI:95408]
ENSMUSG00000006262	chr5	89149880	89191083	14715	+	70.6876	43.4624	81.9379	116.862	90.5136	101.854	51.5158	99.9956	70.4312	93.5995	85.9631	73.7828	72.0916	91.3616	98.1944	6.40879e-05	6.37432	8.52786e-08	0.999767	0.999941	Mob1b	protein_coding	MOB kinase activator 1B [Source:MGI Symbol;Acc:MGI:1915723]
ENSMUSG00000006273	chr8	71612545	71637610	7858	+	107.4	89.8605	100.681	81.2887	99.0244	110.648	97.88	110.248	86.6527	98.8393	90.8148	102.771	85.9079	99.1845	92.4806	-0.114498	6.6025	0.45913	0.498031	0.999936	Atp6v1b2	protein_coding	ATPase, H+ transporting, lysosomal V1 subunit B2 [Source:MGI Symbol;Acc:MGI:109618]
ENSMUSG00000006276	chr8	74864900	74945373	11352	-	63.0616	55.2055	70.6732	72.1032	62.1059	71.3657	83.4555	80.701	86.3936	75.0119	77.317	55.9755	92.5203	72.0652	79.5785	0.118263	6.19419	0.393361	0.530538	0.999936	Eps15l1	protein_coding	epidermal growth factor receptor pathway substrate 15-like 1 [Source:MGI Symbol;Acc:MGI:104582]
ENSMUSG00000006281	chr14	51443737	51490235	8168	-	27.0334	3.63782	6.21662	8.7607	31.8005	20.0037	5.5637	19.2421	19.8493	14.8921	29.0483	18.5665	37.3092	29.2528	11.7501	0.559423	4.25678	1.44929	0.228641	0.999936	Tep1	protein_coding	telomerase associated protein 1 [Source:MGI Symbol;Acc:MGI:109573]
ENSMUSG00000006288	chr14	51385090	51405193	3171	-	42.7743	44.1644	35.7105	31.3261	44.9693	32.1798	53.3703	33.9628	46.695	46.3861	60.5847	35.8906	39.4596	31.2441	40.4113	0.0820101	5.36972	0.121814	0.727075	0.999936	Ttc5	protein_coding	tetratricopeptide repeat domain 5 [Source:MGI Symbol;Acc:MGI:2683584]
ENSMUSG00000006289	chr14	51526153	51544568	11869	-	49.6182	75.8198	51.3689	46.6706	65.4412	51.0722	61.6129	53.2574	50.4265	67.235	78.0634	66.1905	42.4701	57.0358	67.5058	0.0757745	5.8858	0.127898	0.720621	0.999936	Osgep	protein_coding	O-sialoglycoprotein endopeptidase [Source:MGI Symbol;Acc:MGI:1913496]
ENSMUSG00000006299	chr1	74326421	74331254	1752	-	153.743	256.817	181.544	137.782	191.321	159.739	171.032	157.985	167.034	199.057	153.577	153.501	140.151	132.562	212.655	-0.125902	7.42538	0.461598	0.496878	0.999936	Aamp	protein_coding	angio-associated migratory protein [Source:MGI Symbol;Acc:MGI:107809]
ENSMUSG00000006301	chr1	74334821	74352196	23313	-	0.635504	3.51018	0.60764	0.743332	10.4085	0.24159	0.412126	0.473165	10.106	8.9904	18.0386	18.0143	8.44026	24.7487	0.691185	2.52136	2.85614	9.75374	0.00178958	0.0690778	Tmbim1	protein_coding	transmembrane BAX inhibitor motif containing 1 [Source:MGI Symbol;Acc:MGI:1916910]
ENSMUSG00000006304	chr1	74283071	74314783	4156	+	290.377	352.932	267.128	261.175	273.669	260.772	378.95	247.991	317.122	274.897	256.085	279.118	288.582	225.962	308.084	-0.0936392	8.16091	0.308605	0.578538	0.999936	Arpc2	protein_coding	actin related protein 2/3 complex, subunit 2 [Source:MGI Symbol;Acc:MGI:1923959]
ENSMUSG00000006307	chr7	31353877	31373745	35042	-	132.332	87.9459	158.314	157.215	117.311	170.804	146.099	162.769	120.132	281.184	151.524	112.365	172.945	175.564	156.715	0.209587	7.25858	1.08236	0.29817	0.999936	Kmt2b	protein_coding	lysine (K)-specific methyltransferase 2B [Source:MGI Symbol;Acc:MGI:109565]
ENSMUSG00000006313	chr7	31388111	31397753	1308	-	1.31989	1.53171	0.981572	1.0619	0.862582	1.20795	2.47276	1.10405	1.14017	0.937649	1.24404	0.828244	0.860154	0.853404	1.65884	-0.284746	0.346676	0.297759	0.585291	0.999936	Upk1a	protein_coding	uroplakin 1A [Source:MGI Symbol;Acc:MGI:98911]
ENSMUSG00000006315	chr7	31512720	31514553	868	-	59.2974	82.5211	50.2939	47.2547	46.867	48.6079	55.637	54.2563	39.1803	73.5779	49.4505	59.4956	37.0941	47.838	43.4064	-0.189468	5.73346	0.703865	0.401488	0.999936	Tmem147	protein_coding	transmembrane protein 147 [Source:MGI Symbol;Acc:MGI:1915011]
ENSMUSG00000006333	chr7	3655595	3658503	7624	+	1849.95	2677.05	1693.59	1267.17	1411.76	1640.69	1984.59	1487.21	1812.4	1170.57	1400.91	1619.84	1481.62	1273.09	1531.76	-0.28338	10.6695	2.49758	0.114021	0.808592	Rps9	protein_coding	ribosomal protein S9 [Source:MGI Symbol;Acc:MGI:1924096]
ENSMUSG00000006335	chr7	3571926	3581531	5002	-	16.4253	26.5497	15.1443	15.1852	12.2487	12.3211	14.6305	12.5126	14.5112	12.024	17.0433	17.3241	13.4937	13.7019	20.8277	-0.0376621	3.98042	0.0106149	0.91794	0.999936	Tfpt	protein_coding	TCF3 (E2A) fusion partner [Source:MGI Symbol;Acc:MGI:1916964]
ENSMUSG00000006342	chr10	75099364	75106753	6150	-	0.29331	1.21261	0.701123	1.0619	0.345033	0.579817	4.32732	0.420592	1.45112	1.26858	0.497615	0.345102	1.45151	0.189645	1.38237	-0.182988	0.0197494	0.0703762	0.79079	0.999936	Susd2	protein_coding	sushi domain containing 2 [Source:MGI Symbol;Acc:MGI:1918983]
ENSMUSG00000006344	chr10	75052126	75079713	8621	+	0.0488849	0.0638214	0	0	0	0	0	0	1.45112	0.165468	0.0622019	0	1.07519	0	1.88924	4.93198	-1.12289	15.313	9.10858e-05	0.00788594	Ggt5	protein_coding	gamma-glutamyltransferase 5 [Source:MGI Symbol;Acc:MGI:1346063]
ENSMUSG00000006345	chr10	75024349	75048945	17397	+	0	0.191464	0	0.10619	0.0575055	0	0.206063	0.630887	4.87162	0.220623	0.124404	0.414122	3.17182	0.142234	1.42845	3.28391	-0.128161	10.503	0.00119183	0.0524614	Ggt1	protein_coding	gamma-glutamyltransferase 1 [Source:MGI Symbol;Acc:MGI:95706]
ENSMUSG00000006356	chr12	114378447	114383715	1437	+	0.879929	0.638214	0.420674	0.690237	0.230022	0.676453	0.412126	0.630887	10.5206	0.441247	0.373212	0.414122	4.83837	0.379291	0.875501	2.1056	0.728725	7.43905	0.00638235	0.162078	Crip2	protein_coding	cysteine rich protein 2 [Source:MGI Symbol;Acc:MGI:1915587]
ENSMUSG00000006360	chr12	114390223	114392088	445	+	6.35504	1.08496	0.888089	1.22119	0.0575055	0.434862	22.4609	1.26177	663.059	0.551558	12.1294	1.38041	224.339	1.28011	118.746	5.12951	6.1323	19.6558	9.27222e-06	0.00157189	Crip1	protein_coding	cysteine-rich protein 1 (intestinal) [Source:MGI Symbol;Acc:MGI:88501]
ENSMUSG00000006362	chr8	125152639	125223009	12201	-	67.2168	77.6068	114.096	89.3061	56.4129	75.5694	89.2253	76.1271	40.3723	111.691	99.3987	48.1072	50.9104	54.4282	42.6231	-0.36971	6.18678	2.23336	0.13506	0.866219	Cbfa2t3	protein_coding	core-binding factor, runt domain, alpha subunit 2, translocated to, 3 (human) [Source:MGI Symbol;Acc:MGI:1338013]
ENSMUSG00000006369	chr15	85036379	85116965	6332	+	101.778	60.3112	33.9811	89.7308	5.17549	85.9578	57.9037	92.5301	232.698	5.07434	36.3259	0.690204	216.974	2.84468	169.433	0.510428	6.31903	0.495564	0.481456	0.999936	Fbln1	protein_coding	fibulin 1 [Source:MGI Symbol;Acc:MGI:95487]
ENSMUSG00000006373	chrX	34138201	34146074	3652	+	99.3342	119.091	67.1676	67.9087	54.1127	57.6917	82.2192	86.2738	81.3665	110.091	62.6373	53.7669	63.0063	36.3645	76.4912	-0.234322	6.22277	0.925843	0.335945	0.999936	Pgrmc1	protein_coding	progesterone receptor membrane component 1 [Source:MGI Symbol;Acc:MGI:1858305]
ENSMUSG00000006378	chr15	78861304	78873988	5373	+	26.2512	20.2952	17.5281	2.38928	34.5608	19.9554	20.1942	48	2.02121	23.2758	30.6033	40.1008	11.2358	36.4593	28.9837	0.0379026	4.60194	0.00561434	0.940271	0.999936	Gcat	protein_coding	glycine C-acetyltransferase (2-amino-3-ketobutyrate-coenzyme A ligase) [Source:MGI Symbol;Acc:MGI:1349389]
ENSMUSG00000006390	chr4	118100698	118105558	7213	+	49.4716	46.462	43.6099	47.4671	58.1955	42.8098	53.5764	45.7393	36.2262	51.681	40.4935	51.6963	36.0189	41.6271	50.6869	-0.16306	5.54007	0.594968	0.440504	0.999936	Elovl1	protein_coding	elongation of very long chain fatty acids (FEN1/Elo2, SUR4/Elo3, yeast)-like 1 [Source:MGI Symbol;Acc:MGI:1858959]
ENSMUSG00000006392	chr4	118081942	118088387	8984	+	57.342	72.5649	50.0134	58.8294	38.5287	40.6838	70.8857	49.2092	53.5879	43.6834	51.13	57.9771	45.2118	47.7432	42.4849	-0.19004	5.70473	0.748553	0.386935	0.999936	Med8	protein_coding	mediator of RNA polymerase II transcription, subunit 8 homolog (yeast) [Source:MGI Symbol;Acc:MGI:1915269]
ENSMUSG00000006395	chr4	118032595	118035349	2769	+	1.71097	3.95693	2.99146	3.55738	0.977593	0	5.97583	3.31216	5.44171	2.09592	1.18184	0.276081	3.17182	0.521525	1.01374	-0.530511	1.26865	0.486849	0.485336	0.999936	Hyi	polymorphic_pseudogene	hydroxypyruvate isomerase homolog (E. coli) [Source:MGI Symbol;Acc:MGI:1915430]
ENSMUSG00000006398	chr4	118105506	118109957	4762	-	201.504	256.115	205.803	156.206	162.74	149.351	247.276	198.151	174.031	182.18	240.099	257.722	219.716	207.093	216.71	0.0933142	7.68297	0.262817	0.608191	0.999936	Cdc20	protein_coding	cell division cycle 20 [Source:MGI Symbol;Acc:MGI:1859866]
ENSMUSG00000006412	chr1	173275801	173289385	3094	+	47.8095	73.267	48.3775	45.4495	61.3008	40.9254	48.4248	46.7908	52.7068	44.1247	42.3595	49.6256	38.4919	36.8386	43.729	-0.261416	5.59428	1.42999	0.231766	0.999936	Pfdn2	protein_coding	prefoldin 2 [Source:MGI Symbol;Acc:MGI:1276111]
ENSMUSG00000006418	chr2	167318145	167341673	9613	+	90.486	90.6264	91.0992	65.2009	62.796	81.8508	132.292	70.0811	105.621	88.4148	74.2069	74.1279	89.0797	70.5955	101.236	-0.013599	6.42498	0.00449272	0.94656	0.999936	Rnf114	protein_coding	ring finger protein 114 [Source:MGI Symbol;Acc:MGI:1933159]
ENSMUSG00000006423	chrX	34363732	34414106	13837	-	53.9201	42.1859	52.6777	45.6618	63.486	62.5235	46.7763	58.5674	67.7363	67.2901	59.465	63.5678	58.4367	67.9878	64.5106	0.240021	5.87	1.53457	0.215428	0.994184	C330007P06Rik	protein_coding	RIKEN cDNA C330007P06 gene [Source:MGI Symbol;Acc:MGI:1924894]
ENSMUSG00000006442	chr4	147965612	147969102	2541	+	238.901	230.906	152.424	141.605	142.154	146.935	184.633	178.226	111.685	194.535	172.175	187.804	106.982	138.773	125.151	-0.289075	7.35758	2.12963	0.144475	0.883687	Srm	protein_coding	spermidine synthase [Source:MGI Symbol;Acc:MGI:102690]
ENSMUSG00000006445	chr4	140857155	140885299	5920	+	22.7804	2.74432	3.27191	1.115	0.115011	9.80856	8.24252	0.210296	187.506	0.275779	1.43064	0.138041	109.831	0.284468	1.9814	2.80955	4.55554	6.39	0.0114765	0.232215	Epha2	protein_coding	Eph receptor A2 [Source:MGI Symbol;Acc:MGI:95278]
ENSMUSG00000006456	chr19	4784299	4811634	13555	-	174.617	158.405	185.283	174.364	177.577	165.441	196.996	174.177	167.345	171.314	197.429	182.283	180.74	174.853	172.981	-0.00588729	7.46887	0.00145633	0.969559	0.999936	Rbm14	protein_coding	RNA binding motif protein 14 [Source:MGI Symbol;Acc:MGI:1929092]
ENSMUSG00000006457	chr19	4861223	4877909	3862	-	0.586619	0.44675	0.327191	0.849522	0.460044	0.24159	0.412126	0.157722	0.466432	1.04796	0.497615	1.38041	0.322558	0.71117	0.506869	0.648903	-0.579063	1.1663	0.280162	0.999936	Actn3	protein_coding	actinin alpha 3 [Source:MGI Symbol;Acc:MGI:99678]
ENSMUSG00000006463	chr19	4878668	4885397	11474	+	24.2958	20.8696	19.7249	23.5212	21.7946	14.3505	16.6911	15.9825	19.7456	22.6139	31.1632	36.9949	16.6117	36.7912	13.5933	0.339406	4.48997	1.05125	0.30522	0.999936	Zdhhc24	protein_coding	zinc finger, DHHC domain containing 24 [Source:MGI Symbol;Acc:MGI:1917855]
ENSMUSG00000006464	chr19	4886898	4906627	5581	-	9.67922	4.02075	11.7789	11.7871	10.9835	6.76453	3.50307	9.30559	5.0271	13.8441	9.45469	7.73028	6.39739	11.1891	9.58444	0.0587454	3.15685	0.014717	0.903443	0.999936	Bbs1	protein_coding	Bardet-Biedl syndrome 1 (human) [Source:MGI Symbol;Acc:MGI:1277215]
ENSMUSG00000006471	chr2	25100340	25111542	21287	-	83.9355	56.3543	67.9622	83.5187	63.9461	79.5798	82.8374	86.6419	71.7787	80.693	87.5803	72.5404	93.4342	92.6891	60.2714	0.0558122	6.27913	0.0847627	0.770944	0.999936	Ndor1	protein_coding	NADPH dependent diflavin oxidoreductase 1 [Source:MGI Symbol;Acc:MGI:1926047]
ENSMUSG00000006476	chr2	24909875	24918401	30233	+	3.76414	4.91425	4.81438	8.17665	6.2681	1.25627	11.5395	5.09967	7.20378	7.17026	5.03836	2.27767	3.27934	2.0861	4.70006	-0.353285	2.35728	0.393099	0.530675	0.999936	Nsmf	protein_coding	NMDA receptor synaptonuclear signaling and neuronal migration factor [Source:MGI Symbol;Acc:MGI:1861755]
ENSMUSG00000006494	chr2	71711281	71741915	14392	+	52.6002	86.7333	120.266	90.8989	169.239	142.731	45.3339	124.758	51.4112	151.679	103.38	108.224	84.1338	112.554	187.542	0.09886	6.77031	0.120847	0.728117	0.999936	Pdk1	protein_coding	pyruvate dehydrogenase kinase, isoenzyme 1 [Source:MGI Symbol;Acc:MGI:1926119]
ENSMUSG00000006498	chr10	79317172	79327516	26164	+	1042.57	750.795	930.624	914.723	804.099	821.165	854.544	924.04	848.336	901.246	967.053	596.543	933.321	542.196	865.456	-0.150601	9.72605	0.834843	0.360876	0.999936	Ptbp1	protein_coding	polypyrimidine tract binding protein 1 [Source:MGI Symbol;Acc:MGI:97791]
ENSMUSG00000006517	chr8	124957496	124967322	1761	-	92.9792	59.8006	46.2274	36.5295	136.748	89.0018	57.0795	70.3965	88.8294	84.4436	93.9249	123.063	75.8011	93.1158	115.75	0.358824	6.40311	1.99721	0.157589	0.905311	Mvd	protein_coding	mevalonate (diphospho) decarboxylase [Source:MGI Symbol;Acc:MGI:2179327]
ENSMUSG00000006519	chr8	124948672	124956840	1393	-	50.7915	12.2537	7.61887	16.8843	20.9895	16.7664	32.1458	32.9639	82.6103	41.2014	42.2973	66.1215	49.3513	61.1606	2.90298	1.03467	5.15878	5.24541	0.0220047	0.348547	Cyba	protein_coding	cytochrome b-245, alpha polypeptide [Source:MGI Symbol;Acc:MGI:1316658]
ENSMUSG00000006526	chr14	31638776	31690172	6715	+	16.6209	18.6997	16.2193	23.0433	26.28	14.592	22.4609	18.1906	20.0047	30.5012	30.3545	20.1539	16.773	21.0506	15.4825	0.145693	4.37501	0.208262	0.648133	0.999936	Tmem110	protein_coding	transmembrane protein 110 [Source:MGI Symbol;Acc:MGI:1921500]
ENSMUSG00000006527	chr14	31528035	31635899	19508	+	58.9552	51.9506	81.8912	82.032	81.5428	74.748	78.51	70.5542	85.0979	101.928	97.5326	69.7796	72.8443	80.3622	86.7668	0.200496	6.29069	1.12726	0.288361	0.999936	Sfmbt1	protein_coding	Scm-like with four mbt domains 1 [Source:MGI Symbol;Acc:MGI:1859609]
ENSMUSG00000006575	chr11	102254717	102263869	12737	+	1.17324	4.21221	3.73932	4.93785	0.115011	2.80245	7.41827	2.68127	1.03652	0.882493	1.24404	1.10433	0.967673	0.426702	5.62164	-1.06692	1.34515	2.25806	0.132921	0.86036	Rundc3a	protein_coding	RUN domain containing 3A [Source:MGI Symbol;Acc:MGI:1858752]
ENSMUSG00000006585	chr8	125091915	125097028	2189	+	228.488	317.575	229.314	206.487	166.766	168.92	264.173	188.004	171.077	187.033	245.511	233.289	233.854	196.141	223.299	-0.0824324	7.76894	0.194318	0.659347	0.999936	Cdt1	protein_coding	chromatin licensing and DNA replication factor 1 [Source:MGI Symbol;Acc:MGI:1914427]
ENSMUSG00000006587	chr8	124978106	124984592	1589	-	13.6389	3.19107	0.140225	0.477856	0.920088	0.434862	3.9152	18.1906	29.2297	2.42686	4.35413	3.79612	10.053	6.96946	0	0.654879	2.73557	0.497773	0.48048	0.999936	Snai3	protein_coding	snail homolog 3 (Drosophila) [Source:MGI Symbol;Acc:MGI:1353563]
ENSMUSG00000006589	chr8	125098537	125100807	866	-	76.5049	85.1377	61.0444	48.4759	38.1836	50.5407	90.6678	78.3352	53.8988	112.794	48.8285	75.3012	37.5242	55.7557	20.7356	-0.228665	5.95839	0.61347	0.433484	0.999936	Aprt	protein_coding	adenine phosphoribosyl transferase [Source:MGI Symbol;Acc:MGI:88061]
ENSMUSG00000006599	chr7	54051473	54079170	9952	+	97.3299	79.8406	96.1006	64.5637	74.6421	106.396	79.5403	90.3746	81.1592	102.149	74.2069	102.978	76.3387	101.318	71.146	-0.0146953	6.43929	0.00592324	0.938653	0.999936	Gtf2h1	protein_coding	general transcription factor II H, polypeptide 1 [Source:MGI Symbol;Acc:MGI:1277216]
ENSMUSG00000006611	chr13	23793903	23802723	5556	-	7.33274	19.7846	12.9474	4.51309	19.1493	10.8232	4.53339	9.77875	1.71025	15.7194	6.5934	13.1829	3.60189	14.176	8.10991	-0.352059	3.37353	0.414476	0.519707	0.999936	Hfe	protein_coding	hemochromatosis [Source:MGI Symbol;Acc:MGI:109191]
ENSMUSG00000006638	chr5	31252439	31257464	4966	+	2.10205	2.55286	3.08494	5.30952	2.99028	0.821407	2.26669	1.68237	5.95996	4.79856	4.04312	4.90045	4.46205	5.0256	0.506869	0.677047	1.80167	1.33804	0.247381	0.999936	Abhd1	processed_transcript	abhydrolase domain containing 1 [Source:MGI Symbol;Acc:MGI:1931013]
ENSMUSG00000006641	chr5	31338409	31351297	14862	-	26.8378	31.7831	29.6809	35.8923	27.4876	33.4844	22.4609	28.6528	14.1484	28.0743	28.7995	27.3321	18.4933	27.3089	30.5043	-0.274954	4.78739	0.951292	0.329391	0.999936	Slc5a6	protein_coding	solute carrier family 5 (sodium-dependent vitamin transporter), member 6 [Source:MGI Symbol;Acc:MGI:2660847]
ENSMUSG00000006673	chr9	108419418	108462498	6600	+	157.116	128.281	159.669	145.056	135.885	153.458	134.971	165.608	166.413	152.782	164.524	159.092	163.698	169.448	160.585	0.112726	7.27304	0.53705	0.463658	0.999936	Qrich1	protein_coding	glutamine-rich 1 [Source:MGI Symbol;Acc:MGI:1916482]
ENSMUSG00000006675	chr9	108481157	108499931	1810	-	4.20411	2.29757	3.83281	3.39809	1.66766	0.628135	11.5395	4.78423	6.37457	2.53717	3.66991	3.382	5.3222	3.50844	0.737264	-0.137478	1.90967	0.0486293	0.825466	0.999936	P4htm	protein_coding	prolyl 4-hydroxylase, transmembrane (endoplasmic reticulum) [Source:MGI Symbol;Acc:MGI:1921693]
ENSMUSG00000006676	chr9	108393020	108404670	14026	+	190.602	130.579	186.873	178.294	159.003	199.264	177.214	182.852	172.58	266.017	198.984	165.373	194.879	207.235	210.074	0.174826	7.55348	1.10995	0.292092	0.999936	Usp19	protein_coding	ubiquitin specific peptidase 19 [Source:MGI Symbol;Acc:MGI:1918722]
ENSMUSG00000006678	chrX	90550106	90877494	12712	-	182.243	151.831	246.515	232.344	255.209	233.328	166.087	231.062	173.357	260.115	205.515	191.255	196.975	209.037	207.77	-0.0702797	7.71191	0.163922	0.685571	0.999936	Pola1	protein_coding	polymerase (DNA directed), alpha 1 [Source:MGI Symbol;Acc:MGI:99660]
ENSMUSG00000006699	chr4	136875611	136913635	6799	-	338.284	306.534	278.907	281.67	243.708	263.913	312.186	306.296	341.376	315.16	282.459	357.111	256.756	294.567	292.371	0.0421081	8.22126	0.0703279	0.79086	0.999936	Cdc42	protein_coding	cell division cycle 42 [Source:MGI Symbol;Acc:MGI:106211]
ENSMUSG00000006705	chr17	31701694	31744625	11322	+	75.4784	47.2278	69.9253	62.3337	81.0252	80.5462	69.2372	90.69	99.9719	61.6642	81.7333	63.1536	98.5414	67.087	87.1354	0.126646	6.24594	0.380155	0.53752	0.999936	Pknox1	protein_coding	Pbx/knotted 1 homeobox [Source:MGI Symbol;Acc:MGI:1201409]
ENSMUSG00000006715	chr13	24843714	24853792	3949	-	108.916	194.081	105.168	101.518	91.8938	83.6385	110.244	94.7382	100.076	90.0695	116.193	113.884	98.5951	89.1807	120.865	-0.128213	6.7626	0.396687	0.528805	0.999936	Gmnn	protein_coding	geminin [Source:MGI Symbol;Acc:MGI:1927344]
ENSMUSG00000006717	chr13	24909817	24923386	721	-	16.3276	34.3997	30.382	24.2114	20.932	11.2098	30.4973	20.0832	20.1084	20.2973	20.2156	32.3706	13.2786	25.6495	19.3532	-0.14594	4.50526	0.186894	0.665514	0.999936	Acot13	protein_coding	acyl-CoA thioesterase 13 [Source:MGI Symbol;Acc:MGI:1914084]
ENSMUSG00000006720	chr13	22036963	22052648	12354	+	5.86619	4.53132	8.78741	7.91118	6.03808	7.63425	8.24252	5.88828	4.76797	7.28057	7.15322	9.24873	5.80604	10.4779	11.2894	0.20221	2.90735	0.183362	0.6685	0.999936	Zfp184	protein_coding	zinc finger protein 184 (Kruppel-like) [Source:MGI Symbol;Acc:MGI:1922244]
ENSMUSG00000006724	chr10	126485306	126490062	7774	+	0.39108	1.46789	1.72944	1.85833	0.460044	1.98104	4.73945	0.998905	0.518258	0.496403	0.933029	1.31139	0.913913	1.18528	1.15198	-0.841564	0.411138	1.87604	0.170785	0.920367	Cyp27b1	protein_coding	cytochrome P450, family 27, subfamily b, polypeptide 1 [Source:MGI Symbol;Acc:MGI:1098274]
ENSMUSG00000006728	chr10	126500590	126504976	9655	+	754.686	1042.08	816.06	505.838	597.079	617.36	891.635	644.504	618.489	617.304	658.967	812.577	571.949	654.324	666.948	-0.187895	9.45245	1.09661	0.295011	0.999936	Cdk4	protein_coding	cyclin-dependent kinase 4 [Source:MGI Symbol;Acc:MGI:88357]
ENSMUSG00000006731	chr10	126602247	126609385	2428	+	46.1474	11.424	26.8296	1.59285	17.0216	3.57554	99.7345	40.4819	86.3417	39.2158	56.1683	38.6514	63.8664	26.4081	38.1534	0.690814	5.29591	1.68719	0.193972	0.967162	B4galnt1	protein_coding	beta-1,4-N-acetyl-galactosaminyl transferase 1 [Source:MGI Symbol;Acc:MGI:1342057]
ENSMUSG00000006732	chr10	126478470	126483421	5412	+	42.6277	55.1417	40.1042	42.3168	37.6661	44.2593	41.4187	44.425	36.2262	31.0527	30.8522	37.409	40.6423	31.5285	34.0985	-0.36081	5.30696	2.53879	0.11108	0.80185	Mettl1	protein_coding	methyltransferase like 1 [Source:MGI Symbol;Acc:MGI:1339986]
ENSMUSG00000006736	chr10	126504373	126507317	1516	-	76.1139	60.758	62.4934	56.7587	56.4129	59.7211	98.9103	71.7634	96.966	72.5851	57.288	68.5372	65.1567	68.8412	29.721	-0.0734552	6.06132	0.101168	0.750432	0.999936	Tspan31	protein_coding	tetraspanin 31 [Source:MGI Symbol;Acc:MGI:1914375]
ENSMUSG00000006740	chr18	6201000	6242172	12824	-	188.794	96.4341	213.469	223.955	307.654	300.635	122.401	244.889	223.058	255.647	251.109	199.814	229.392	264.982	252.467	0.145831	7.81497	0.440356	0.50695	0.999936	Kif5b	protein_coding	kinesin family member 5B [Source:MGI Symbol;Acc:MGI:1098268]
ENSMUSG00000006763	chr7	53941478	53966050	16303	-	42.5299	48.3766	43.7033	53.3075	44.7968	37.5431	49.2491	43.0055	42.9117	39.8225	45.4074	43.2758	40.696	44.6141	44.7427	-0.0984648	5.47321	0.226415	0.634195	0.999936	Saal1	protein_coding	serum amyloid A-like 1 [Source:MGI Symbol;Acc:MGI:1926185]
ENSMUSG00000006782	chr11	100436218	100453043	7201	+	149.832	158.532	141.767	257.299	213.403	116.398	52.34	156.197	94.7375	566.23	157.309	101.805	63.8127	110.611	177.496	0.169481	7.38248	0.218293	0.640344	0.999936	Cnp	protein_coding	2',3'-cyclic nucleotide 3' phosphodiesterase [Source:MGI Symbol;Acc:MGI:88437]
ENSMUSG00000006784	chr11	100406921	100433882	10392	+	0.537734	0.510571	0.327191	0.637142	0.402538	0.48318	1.03032	0.368018	0.621909	1.65468	0.684221	0.276081	0.483837	0.948226	1.33629	0.693981	-0.341163	1.44013	0.230118	0.999936	Ttc25	protein_coding	tetratricopeptide repeat domain 25 [Source:MGI Symbol;Acc:MGI:1921657]
ENSMUSG00000006800	chr2	165898589	165981163	12691	-	0	0	0.0467415	0	0	0	0.206063	0.0525739	6.01179	0.220623	0	0	5.591	0.0474113	0	5.64695	-0.0653477	13.6094	0.000225058	0.0155828	Sulf2	protein_coding	sulfatase 2 [Source:MGI Symbol;Acc:MGI:1919293]
ENSMUSG00000006818	chr17	13200705	13210985	3824	+	114.831	120.622	99.7464	97.111	125.707	93.1089	97.4678	119.921	83.8023	121.343	123.284	133.485	79.6718	112.602	112.433	-0.0172553	6.77226	0.00925818	0.923346	0.999936	Sod2	protein_coding	superoxide dismutase 2, mitochondrial [Source:MGI Symbol;Acc:MGI:98352]
ENSMUSG00000006850	chr18	36894722	36902045	1817	+	17.8919	21.5078	21.1272	16.6719	17.9417	14.3988	25.3458	14.3001	19.4347	15.223	19.1582	18.2214	16.1279	16.4043	27.3249	-0.00743381	4.2351	0.000497818	0.982199	0.999936	Tmco6	protein_coding	transmembrane and coiled-coil domains 6 [Source:MGI Symbol;Acc:MGI:1919233]
ENSMUSG00000006906	chr6	83493200	83522498	2157	-	20.4828	19.7846	18.1357	22.3	29.0403	17.3945	19.9881	24.4469	23.5807	26.6954	24.4454	21.4653	29.5678	17.9215	21.3807	0.109361	4.49673	0.135412	0.712885	0.999936	Stambp	protein_coding	STAM binding protein [Source:MGI Symbol;Acc:MGI:1917777]
ENSMUSG00000006920	chr11	101052429	101087777	16169	-	24.2469	21.3163	21.9218	26.1759	28.9828	24.4006	39.358	21.7656	34.516	31.5491	19.718	19.7398	38.922	23.6108	21.3346	0.0340953	4.72937	0.0133946	0.907862	0.999936	Ezh1	protein_coding	enhancer of zeste homolog 1 (Drosophila) [Source:MGI Symbol;Acc:MGI:1097695]
ENSMUSG00000006930	chr11	100208641	100217455	10707	-	0	0	0	0.0530952	0	0	1.03032	0.157722	0.0518258	35.9065	1.24404	0.207061	0.215038	0.284468	0	5.28018	1.40795	11.3258	0.000764382	0.0377527	Hap1	protein_coding	huntingtin-associated protein 1 [Source:MGI Symbol;Acc:MGI:1261831]
ENSMUSG00000006932	chr9	120838334	120869625	17552	+	630.909	488.234	581.465	488.316	618.644	764.053	343.095	706.121	447.775	590.498	587.062	547.677	439.592	523.705	617.136	-0.137826	9.12846	0.579303	0.446586	0.999936	Ctnnb1	protein_coding	catenin (cadherin associated protein), beta 1 [Source:MGI Symbol;Acc:MGI:88276]
ENSMUSG00000006941	chr9	120401724	120404445	917	+	86.3308	105.433	62.5869	97.9075	55.8953	74.3131	81.1889	45.7919	87.2746	36.458	73.6471	76.9577	64.3503	53.5748	72.8509	-0.223887	6.17168	0.876762	0.34909	0.999936	Eif1b	protein_coding	eukaryotic translation initiation factor 1B [Source:MGI Symbol;Acc:MGI:1916219]
ENSMUSG00000006998	chr16	20651725	20663487	11126	+	347.963	354.655	360.33	360.569	346.586	336.197	335.883	379.111	289.24	419.295	329.048	351.935	299.871	338.849	367.895	-0.0720084	8.44376	0.228133	0.632912	0.999936	Psmd2	protein_coding	proteasome (prosome, macropain) 26S subunit, non-ATPase, 2 [Source:MGI Symbol;Acc:MGI:1096584]
ENSMUSG00000007029	chr17	35137932	35153267	18812	+	344.932	367.292	403.566	361.472	342.445	408.384	299.41	347.987	308.674	407.767	387.767	348.967	344.008	318.604	431.76	-0.0121718	8.50097	0.00593604	0.938587	0.999936	Vars	protein_coding	valyl-tRNA synthetase [Source:MGI Symbol;Acc:MGI:90675]
ENSMUSG00000007030	chr17	35153524	35163686	8283	+	0.0977699	0.127643	0.186966	0.265476	0.287527	1.11131	0.824252	0.157722	0.0518258	1.04796	0.31101	0.0690204	0.322558	0.189645	0.230395	-0.25983	-1.16404	0.114734	0.734818	0.999936	Vwa7	protein_coding	von Willebrand factor A domain containing 7 [Source:MGI Symbol;Acc:MGI:1306798]
ENSMUSG00000007035	chr17	35165550	35183690	21570	-	4.00857	6.2545	5.18831	9.02618	6.15309	4.0104	4.32732	5.57284	6.78918	4.7434	6.469	5.52163	10.8057	7.15911	7.23441	0.297995	2.67281	0.372817	0.541472	0.999936	Msh5	protein_coding	mutS homolog 5 (E. coli) [Source:MGI Symbol;Acc:MGI:1329021]
ENSMUSG00000007036	chr17	35226208	35239932	7409	+	39.3035	63.4385	52.3038	41.839	30.3054	46.3853	61.2007	38.9573	54.1061	52.9496	47.1491	50.0398	41.3411	48.1699	47.8761	0.0340143	5.57964	0.0231281	0.879124	0.999936	Abhd16a	protein_coding	abhydrolase domain containing 16A [Source:MGI Symbol;Acc:MGI:99476]
ENSMUSG00000007038	chr17	35068198	35072898	6539	+	74.354	103.582	59.6422	19.6452	27.9477	24.8355	78.0979	67.3472	65.456	69.4412	62.0775	80.8919	49.1363	103.641	34.2367	0.190731	5.94228	0.336598	0.5618	0.999936	Neu1	protein_coding	neuraminidase 1 [Source:MGI Symbol;Acc:MGI:97305]
ENSMUSG00000007039	chr17	35195980	35199040	3660	+	11.048	26.805	14.1159	20.1231	3.56534	3.96208	22.4609	5.0471	21.2486	41.0911	8.83267	6.14281	11.5583	7.34875	9.49228	0.125132	3.82076	0.05398	0.816277	0.999936	Ddah2	protein_coding	dimethylarginine dimethylaminohydrolase 2 [Source:MGI Symbol;Acc:MGI:1859016]
ENSMUSG00000007041	chr17	35186911	35195694	2309	+	200.624	297.663	179.815	182.435	141.636	165.199	297.967	148.469	276.957	172.252	209.185	204.921	209.878	165.181	226.663	0.0254725	7.6853	0.0153481	0.901404	0.999936	Clic1	protein_coding	chloride intracellular channel 1 [Source:MGI Symbol;Acc:MGI:2148924]
ENSMUSG00000007050	chr17	35118807	35122836	9553	+	68.9767	115.9	71.3276	65.838	41.3464	56.3872	89.4314	56.517	60.4807	53.9976	64.068	80.4777	56.4476	60.3072	55.6635	-0.22685	6.06194	0.972835	0.323974	0.999936	Lsm2	protein_coding	LSM2 homolog, U6 small nuclear RNA associated (S. cerevisiae) [Source:MGI Symbol;Acc:MGI:90676]
ENSMUSG00000007080	chr5	110715325	110766493	17402	+	193.144	135.429	213.328	343.95	239.568	259.13	189.578	271.492	158.224	239.762	262.554	203.748	257.992	288.024	263.388	0.0292006	7.87443	0.0217153	0.882847	0.999936	Pole	protein_coding	polymerase (DNA directed), epsilon [Source:MGI Symbol;Acc:MGI:1196391]
ENSMUSG00000007097	chr1	174201840	174228195	15186	-	0.0488849	0	0	0.10619	0.0575055	0.0966361	0.412126	0.0525739	22.3887	0.110312	0.124404	0.207061	6.55867	0	0.552948	5.60189	1.15154	18.7846	1.46345e-05	0.00206741	Atp1a2	protein_coding	ATPase, Na+/K+ transporting, alpha 2 polypeptide [Source:MGI Symbol;Acc:MGI:88106]
ENSMUSG00000007207	chr5	135499352	135526970	7692	+	8.79929	4.85043	1.02831	1.115	0.0575055	2.75413	2.88488	4.99452	1.45112	1.15827	1.24404	0.276081	4.46205	0.474113	0.230395	-1.33927	1.32497	2.91121	0.0879657	0.729177	Stx1a	protein_coding	syntaxin 1A (brain) [Source:MGI Symbol;Acc:MGI:109355]
ENSMUSG00000007216	chr6	48563179	48573226	4083	+	0.977699	0.319107	0.140225	0	0	0	1.03032	1.4195	4.76797	0.551558	0	0.414122	5.91356	0.0474113	9.90699	2.68005	0.907582	5.57056	0.0182649	0.312628	Zfp775	protein_coding	zinc finger protein 775 [Source:MGI Symbol;Acc:MGI:2683557]
ENSMUSG00000007338	chr19	6053630	6057758	2248	-	93.8591	103.901	73.1038	68.8113	77.2299	58.8514	81.1889	65.8226	70.4831	84.2781	70.1638	90.4857	62.0924	81.0259	61.0086	-0.100328	6.25615	0.251332	0.616139	0.999936	Mrpl49	protein_coding	mitochondrial ribosomal protein L49 [Source:MGI Symbol;Acc:MGI:108180]
ENSMUSG00000007379	chr3	102906527	102973692	25576	+	13.9322	4.40368	9.90921	6.37142	0.115011	7.15107	7.41827	13.7218	3.57598	11.9688	6.71781	9.17971	4.24701	8.91333	0.046079	-0.331256	2.86102	0.202637	0.652601	0.999936	Dennd2c	protein_coding	DENN/MADD domain containing 2C [Source:MGI Symbol;Acc:MGI:3036254]
ENSMUSG00000007411	chr12	112812721	112894438	10146	+	106.227	90.8178	98.3442	86.4389	98.8519	100.018	80.1585	111.194	95.4113	90.6762	125.088	107.879	96.6598	122.416	106.903	0.114042	6.66438	0.432775	0.51063	0.999936	Mark3	protein_coding	MAP/microtubule affinity-regulating kinase 3 [Source:MGI Symbol;Acc:MGI:1341865]
ENSMUSG00000007415	chr5	3632932	3647934	5108	-	60.4707	64.3958	52.5375	70.298	55.4353	61.6538	55.431	54.8346	48.4571	69.2206	54.9243	47.417	47.2547	43.0021	58.7507	-0.204171	5.8194	1.06079	0.303034	0.999936	Gatad1	protein_coding	GATA zinc finger domain containing 1 [Source:MGI Symbol;Acc:MGI:1914460]
ENSMUSG00000007458	chr6	122258738	122267698	8030	+	137.513	139.003	127.604	126.26	170.791	138.238	151.662	152.149	154.596	151.348	118.37	120.095	161.87	111.891	121.741	-0.117981	7.12061	0.498165	0.480307	0.999936	M6pr	protein_coding	mannose-6-phosphate receptor, cation dependent [Source:MGI Symbol;Acc:MGI:96904]
ENSMUSG00000007476	chr2	30093235	30137668	12817	+	16.132	14.4875	18.8836	13.8047	13.7438	19.907	17.3093	15.3516	16.3251	44.2901	18.2874	15.1845	18.332	19.7705	16.8188	0.354424	4.21936	1.01805	0.312983	0.999936	Lrrc8a	protein_coding	leucine rich repeat containing 8A [Source:MGI Symbol;Acc:MGI:2652847]
ENSMUSG00000007480	chr18	68497250	68499377	2343	+	0	0.0638214	0.747865	0.0530952	0	0.048318	4.73945	0	0	2.20623	0	0.414122	0	0.284468	0.046079	-0.704157	-1.02991	0.258748	0.610982	0.999936	Mc5r	protein_coding	melanocortin 5 receptor [Source:MGI Symbol;Acc:MGI:99420]
ENSMUSG00000007564	chr17	21082275	21102880	6176	+	333.346	377.823	324.9	296.643	261.995	251.64	343.301	296.622	277.683	308.045	268.09	312.8	262.562	244.69	314.397	-0.157795	8.22389	0.93568	0.333391	0.999936	Ppp2r1a	protein_coding	protein phosphatase 2 (formerly 2A), regulatory subunit A (PR 65), alpha isoform [Source:MGI Symbol;Acc:MGI:1926334]
ENSMUSG00000007570	chr17	28450475	28463513	16044	+	36.0771	42.1221	30.1015	31.4323	27.2001	31.455	31.9398	32.4907	21.9741	25.9232	26.809	27.8842	22.579	24.0375	23.7307	-0.441716	4.87054	3.00096	0.0832153	0.707274	Fance	protein_coding	Fanconi anemia, complementation group E [Source:MGI Symbol;Acc:MGI:1920025]
ENSMUSG00000007589	chr14	56295455	56300654	7582	-	48.8361	40.2713	37.2997	46.7768	50.9499	45.274	46.1581	45.0033	47.9388	52.2877	57.599	40.515	47.8461	43.8555	33.0847	0.00535638	5.5142	0.000629292	0.979987	0.999936	Tinf2	protein_coding	Terf1 (TRF1)-interacting nuclear factor 2 [Source:MGI Symbol;Acc:MGI:107246]
ENSMUSG00000007591	chr14	56269019	56271376	2963	+	2.34648	1.34025	1.6827	1.85833	3.1628	2.65749	1.85457	2.31325	2.53946	1.15827	4.10533	2.27767	3.44062	1.84904	3.54808	0.302991	1.34714	0.330791	0.565194	0.999936	Tssk4	protein_coding	testis-specific serine kinase 4 [Source:MGI Symbol;Acc:MGI:1918349]
ENSMUSG00000007603	chr17	56904174	56909515	2303	+	71.7142	87.2438	67.8687	62.6523	49.2822	44.4043	70.0614	65.402	50.7374	68.3381	66.0584	57.8391	48.6525	57.1306	62.8057	-0.170696	5.95877	0.679124	0.409889	0.999936	Dus3l	protein_coding	dihydrouridine synthase 3-like (S. cerevisiae) [Source:MGI Symbol;Acc:MGI:2147092]
ENSMUSG00000007610	chr8	74012002	74023482	19009	+	32.9973	28.7834	30.7092	28.9369	23.6923	29.3291	30.0852	31.7547	24.2545	41.6427	31.5986	30.7141	26.0197	33.1879	28.5229	0.0326171	4.91888	0.017175	0.895733	0.999936	Gtpbp3	protein_coding	GTP binding protein 3 [Source:MGI Symbol;Acc:MGI:1917609]
ENSMUSG00000007613	chr4	47366094	47427803	12531	+	82.1267	49.4616	95.3527	76.0854	212.08	107.846	72.1221	120.394	129.357	57.2518	160.792	203.334	144.345	270.624	186.39	0.671652	7.04012	5.20224	0.0225578	0.354724	Tgfbr1	protein_coding	transforming growth factor, beta receptor I [Source:MGI Symbol;Acc:MGI:98728]
ENSMUSG00000007617	chr13	94073712	94174917	28356	+	38.7658	28.8473	48.7982	55.8561	75.3322	76.1492	15.6608	53.9934	15.5996	53.5012	10.8231	1.44943	25.8584	2.22833	65.3861	-1.01825	5.25769	3.42042	0.0643947	0.634589	Homer1	protein_coding	homer homolog 1 (Drosophila) [Source:MGI Symbol;Acc:MGI:1347345]
ENSMUSG00000007646	chr11	87190147	87218456	8575	-	14.5188	16.4021	19.538	27.9811	16.5616	13.819	22.4609	11.1457	16.8952	14.0096	23.3879	18.3594	15.1602	16.8784	15.7129	-0.0704507	4.13713	0.0404613	0.840581	0.999936	Rad51c	protein_coding	RAD51 homolog C [Source:MGI Symbol;Acc:MGI:2150020]
ENSMUSG00000007656	chr9	74885421	74908120	18040	+	118.008	140.471	113.208	94.881	109.72	102.048	107.977	129.752	111.063	119.523	125.337	151.431	89.4022	145.695	91.7894	0.0279501	6.87065	0.0235058	0.878149	0.999936	Arpp19	protein_coding	cAMP-regulated phosphoprotein 19 [Source:MGI Symbol;Acc:MGI:1891691]
ENSMUSG00000007659	chr2	152593052	152657464	13976	-	21.4605	15.2533	16.0791	25.9104	14.6064	19.5205	25.3458	21.9233	18.139	17.5947	42.7327	22.9838	26.611	23.6582	11.6119	0.202513	4.43452	0.355106	0.551237	0.999936	Bcl2l1	protein_coding	BCL2-like 1 [Source:MGI Symbol;Acc:MGI:88139]
ENSMUSG00000007670	chr17	57160481	57170930	5131	-	317.606	206.526	255.302	248.432	195.634	212.165	234.706	274.751	185.433	256.199	283.392	280.568	232.833	246.017	235.694	-0.00858145	7.93387	0.00260022	0.959332	0.999936	Khsrp	protein_coding	KH-type splicing regulatory protein [Source:MGI Symbol;Acc:MGI:1336214]
ENSMUSG00000007682	chr12	91962994	91976878	5813	-	17.3542	5.93539	17.3411	5.73428	4.25541	1.40122	1.44244	4.67908	0.570084	75.3429	3.1723	15.1845	1.45151	21.904	0.184316	1.14573	3.55408	1.90351	0.167685	0.916429	Dio2	protein_coding	deiodinase, iodothyronine, type II [Source:MGI Symbol;Acc:MGI:1338833]
ENSMUSG00000007721	chr8	73392126	73397389	911	-	44.192	74.2881	36.3182	38.4409	28.2927	30.0055	48.6309	32.9113	41.357	22.7794	31.0388	40.9291	37.4705	34.3732	29.5827	-0.323899	5.26017	1.42962	0.231827	0.999936	Ccdc124	protein_coding	coiled-coil domain containing 124 [Source:MGI Symbol;Acc:MGI:1916403]
ENSMUSG00000007739	chr11	22890519	22903780	9119	+	495.058	543.758	453.44	680.361	481.666	426.358	487.339	422.905	519.191	431.374	454.758	489.561	421.314	410.44	457.841	-0.159728	8.90506	1.00838	0.315292	0.999936	Cct4	protein_coding	chaperonin containing Tcp1, subunit 4 (delta) [Source:MGI Symbol;Acc:MGI:104689]
ENSMUSG00000007777	chr11	51498888	51502376	1705	-	15.6921	17.8062	16.3128	22.0345	16.5616	9.85688	19.1639	12.7755	12.2309	20.4077	14.7419	18.0143	11.0745	14.176	13.1786	-0.161601	3.96992	0.201297	0.653676	0.999936	0610009B22Rik	protein_coding	RIKEN cDNA 0610009B22 gene [Source:MGI Symbol;Acc:MGI:1913300]
ENSMUSG00000007783	chr7	52214743	52230184	2756	-	0.488849	0.829678	0.560898	1.43357	0.460044	0.24159	1.85457	0.368018	0.36278	6.17745	0.622019	0.621183	0.537596	1.09046	0.645106	0.869646	0.203191	1.51928	0.217728	0.995098	Cpt1c	protein_coding	carnitine palmitoyltransferase 1c [Source:MGI Symbol;Acc:MGI:2446526]
ENSMUSG00000007805	chr1	93698038	93744605	1329	+	0	0.0638214	0	0	0	0.048318	0	0.473165	0	0	0.186606	3.382	0	1.84904	0	3.24177	-0.993894	4.82654	0.0280249	0.398608	Twist2	protein_coding	twist basic helix-loop-helix transcription factor 2 [Source:MGI Symbol;Acc:MGI:104685]
ENSMUSG00000007812	chr5	145992592	146008175	8857	+	55.7288	32.2298	57.5388	61.4311	54.1702	58.0783	44.0975	45.7919	54.8835	53.1702	45.2208	47.2099	51.9855	50.9672	54.8801	-0.0247275	5.68155	0.013787	0.906529	0.999936	Zfp655	protein_coding	zinc finger protein 655 [Source:MGI Symbol;Acc:MGI:1919861]
ENSMUSG00000007815	chr9	108208536	108240270	2126	+	337.551	364.356	287.273	267.281	240.373	249.949	322.283	259.137	302.818	275.062	303.359	308.314	278.367	254.125	288.178	-0.047448	8.17987	0.0830743	0.773174	0.999936	Rhoa	protein_coding	ras homolog gene family, member A [Source:MGI Symbol;Acc:MGI:1096342]
ENSMUSG00000007817	chr14	26278671	26486229	21511	+	155.992	70.0759	293.677	238.079	313.922	279.375	140.329	236.635	113.343	482.945	310.45	205.129	238.693	285.511	327.437	0.345747	7.93862	1.47445	0.224646	0.999186	Zmiz1	protein_coding	zinc finger, MIZ-type containing 1 [Source:MGI Symbol;Acc:MGI:3040693]
ENSMUSG00000007827	chr6	118452582	118512274	16814	-	27.0334	9.2541	48.6579	54.3163	70.3292	53.4398	34.8247	71.6583	53.2251	53.446	47.6467	28.0223	88.8109	65.8543	63.0361	0.288477	5.68349	0.762753	0.382468	0.999936	Ankrd26	protein_coding	ankyrin repeat domain 26 [Source:MGI Symbol;Acc:MGI:1917887]
ENSMUSG00000007833	chr7	52396054	52409954	14251	-	74.4029	103.774	96.1941	68.4928	57.333	75.0379	67.5887	75.9168	69.3429	65.4148	67.2403	74.542	69.8875	80.3622	101.973	-0.0633963	6.26486	0.0969446	0.755527	0.999936	Aldh16a1	protein_coding	aldehyde dehydrogenase 16 family, member A1 [Source:MGI Symbol;Acc:MGI:1916998]
ENSMUSG00000007836	chr13	58227240	58229917	2678	-	350.163	588.306	361.873	319.261	277.349	313.004	504.03	333.687	343.76	300.103	468.878	477	318.795	336.905	363.01	-0.0598457	8.5642	0.0927704	0.760684	0.999936	Hnrnpa0	protein_coding	heterogeneous nuclear ribonucleoprotein A0 [Source:MGI Symbol;Acc:MGI:1924384]
ENSMUSG00000007837	chr7	52308983	52318047	7759	-	1.51543	2.99961	1.16854	2.1769	1.15011	1.78777	2.26669	2.36583	2.02121	3.19904	1.55505	2.20865	2.15038	1.46975	2.07356	0.0911464	1.0732	0.0316166	0.858872	0.999936	Prrg2	protein_coding	proline-rich Gla (G-carboxyglutamic acid) polypeptide 2 [Source:MGI Symbol;Acc:MGI:1929596]
ENSMUSG00000007850	chr11	50190492	50200030	25233	+	923.926	785.641	962.922	1227.67	717.726	889.777	848.774	978.559	1204.74	845.925	950.943	870.83	931.439	1017.07	824.86	0.0262903	9.86449	0.0277471	0.867705	0.999936	Hnrnph1	protein_coding	heterogeneous nuclear ribonucleoprotein H1 [Source:MGI Symbol;Acc:MGI:1891925]
ENSMUSG00000007867	chr12	87423513	87503408	1557	+	1.56432	0.127643	0	0	0	0	0.206063	0.26287	0.673735	3.30935	0.124404	0.690204	0	0.758581	0	1.46089	-0.656363	1.49836	0.220923	0.996578	Ift43	protein_coding	intraflagellar transport 43 homolog (Chlamydomonas) [Source:MGI Symbol;Acc:MGI:1923661]
ENSMUSG00000007872	chr4	135699412	135701670	2293	+	75.7717	29.6769	10.6571	13.0083	0.690066	31.2618	172.475	61.1961	74.37	33.8657	14.1198	6.55693	73.4356	8.15475	15.8973	-0.617572	5.3493	0.895752	0.343923	0.999936	Id3	protein_coding	inhibitor of DNA binding 3 [Source:MGI Symbol;Acc:MGI:96398]
ENSMUSG00000007880	chr4	133234923	133312684	36785	-	358.278	195.868	455.263	487.254	307.482	451.484	592.225	615.799	524.84	416.537	445.615	328.399	576.733	487.815	389.506	0.0483817	8.78497	0.0537223	0.816708	0.999936	Arid1a	protein_coding	AT rich interactive domain 1A (SWI-like) [Source:MGI Symbol;Acc:MGI:1935147]
ENSMUSG00000007891	chr7	149557053	149573943	8521	-	107.351	169.254	202.998	132.048	105.063	79.1933	239.239	105.989	219.327	167.674	112.896	198.296	152.516	215.959	108.931	0.212956	7.26975	0.791997	0.373497	0.999936	Ctsd	protein_coding	cathepsin D [Source:MGI Symbol;Acc:MGI:88562]
ENSMUSG00000007892	chr9	61761091	61762345	495	-	1308.75	2279.83	1188.45	860.832	1063.33	1145.81	1352.8	1048.32	989.095	927.004	900.933	1213.24	913.645	834.913	971.945	-0.444305	10.1563	5.10631	0.0238389	0.364279	Rplp1	protein_coding	ribosomal protein, large, P1 [Source:MGI Symbol;Acc:MGI:1927099]
ENSMUSG00000007950	chr8	73980599	73987556	1985	-	48.005	50.9295	51.6494	53.4668	49.2822	31.8899	112.717	51.6802	100.594	55.7074	112.088	108.707	98.1113	86.7627	103.816	0.74886	6.21474	9.48513	0.00207144	0.0767798	Abhd8	protein_coding	abhydrolase domain containing 8 [Source:MGI Symbol;Acc:MGI:1918946]
ENSMUSG00000007987	chr5	137384020	137389114	911	+	10.9502	17.9338	7.66561	9.45094	11.5586	7.19939	6.18189	11.1457	5.75266	12.5204	12.8136	11.0433	4.78461	11.9477	0.230395	-0.325999	3.25967	0.314595	0.574874	0.999936	Rabl5	protein_coding	RAB, member of RAS oncogene family-like 5 [Source:MGI Symbol;Acc:MGI:1914536]
ENSMUSG00000007989	chr14	65819863	65881300	7096	-	1.51543	6.31832	0	0.10619	0	0.144954	0	3.04929	0	34.3621	0.684221	0.0690204	0.0537596	0.237057	0	1.72708	1.67524	1.43146	0.231526	0.999936	Fzd3	protein_coding	frizzled homolog 3 (Drosophila) [Source:MGI Symbol;Acc:MGI:108476]
ENSMUSG00000008035	chrX	10292139	10296816	5025	+	61.7906	43.4624	30.5222	17.6276	78.0349	32.5664	12.7759	45.1084	24.4618	78.9832	40.6801	56.1826	32.9546	36.2697	52.1614	0.149224	5.43256	0.188771	0.663941	0.999936	Mid1ip1	protein_coding	Mid1 interacting protein 1 (gastrulation specific G12-like (zebrafish)) [Source:MGI Symbol;Acc:MGI:1915291]
ENSMUSG00000008036	chr7	17323759	17334643	2638	+	98.3076	203.463	89.3231	72.3156	82.2328	70.3994	128.171	82.3834	71.4677	88.8561	85.652	109.052	64.3503	89.56	73.0813	-0.349091	6.56216	2.11454	0.145906	0.888342	Ap2s1	protein_coding	adaptor-related protein complex 2, sigma 1 subunit [Source:MGI Symbol;Acc:MGI:2141861]
ENSMUSG00000008090	chr5	109123248	109135969	5039	+	5.47511	11.424	9.34831	12.6366	1.26512	5.17003	8.86071	4.04819	18.2427	8.65947	3.98092	4.21024	9.30041	3.69808	9.81483	0.155626	2.97208	0.0761637	0.782565	0.999936	Fgfrl1	protein_coding	fibroblast growth factor receptor-like 1 [Source:MGI Symbol;Acc:MGI:2150920]
ENSMUSG00000008129	chr8	86671924	86696489	4911	+	1.31989	1.14879	0.747865	1.27428	0.230022	1.73945	0.206063	1.99781	1.91755	2.81295	0.684221	2.00159	1.61279	0.805992	1.42845	0.50591	0.565453	0.725375	0.394386	0.999936	4930432K21Rik	protein_coding	RIKEN cDNA 4930432K21 gene [Source:MGI Symbol;Acc:MGI:1921916]
ENSMUSG00000008140	chr7	51745307	51751899	9119	-	94.0546	136.003	80.4889	80.0675	68.5465	78.3235	120.547	79.7021	99.1945	78.5419	85.2788	98.9752	87.5744	76.4745	95.8444	-0.0814697	6.50764	0.164797	0.684778	0.999936	Emc10	protein_coding	ER membrane protein complex subunit 10 [Source:MGI Symbol;Acc:MGI:1916933]
ENSMUSG00000008153	chr6	124380777	124414812	10441	-	0.831044	1.59553	3.5991	0.530952	0.0575055	38.0263	1.03032	2.15553	0	47.6546	0.684221	3.10592	0.376317	1.18528	7.09617	0.412255	2.88562	0.143738	0.704593	0.999936	Clstn3	protein_coding	calsyntenin 3 [Source:MGI Symbol;Acc:MGI:2178323]
ENSMUSG00000008167	chr8	87583954	87591023	11649	+	9.97253	15.2533	9.72224	9.07927	8.10827	7.92416	12.1577	8.25411	10.106	9.92805	10.3877	7.31616	9.51545	7.20652	9.72267	-0.164522	3.28416	0.140787	0.7075	0.999936	Fbxw9	protein_coding	F-box and WD-40 domain protein 9 [Source:MGI Symbol;Acc:MGI:1915878]
ENSMUSG00000008193	chr7	51781365	51787441	8384	-	7.03943	33.8892	23.2773	1.69904	1.78267	11.4514	21.0184	8.83242	3.4205	3.80575	3.54551	2.07061	8.76282	0.900815	1.751	-2.00894	3.15613	8.77149	0.00305975	0.097271	Spib	protein_coding	Spi-B transcription factor (Spi-1/PU.1 related) [Source:MGI Symbol;Acc:MGI:892986]
ENSMUSG00000008200	chr2	90585527	90621178	14083	+	197.349	157.384	183.227	187.001	171.654	205.352	205.651	206.353	230.728	175.782	193.946	188.219	225.575	234.496	195.145	0.100602	7.62512	0.396851	0.52872	0.999936	Fnbp4	protein_coding	formin binding protein 4 [Source:MGI Symbol;Acc:MGI:1860513]
ENSMUSG00000008206	chr8	4493026	4525757	19041	+	32.704	1.97846	18.6966	0.265476	38.8162	91.611	0.412126	49.7875	0.0518258	108.878	0	0.0690204	0.107519	0.0948226	6.12851	-0.928824	4.55397	0.577423	0.447324	0.999936	Cers4	protein_coding	ceramide synthase 4 [Source:MGI Symbol;Acc:MGI:1914510]
ENSMUSG00000008226	chr2	73150658	73175875	8139	+	16.8653	10.722	17.6683	21.2381	24.6123	13.2875	8.24252	18.6637	11.1944	35.3549	19.5314	17.2551	13.1173	17.7318	20.2287	0.189566	4.15836	0.253725	0.614464	0.999936	Scrn3	protein_coding	secernin 3 [Source:MGI Symbol;Acc:MGI:1921866]
ENSMUSG00000008301	chr18	56722097	56747366	4079	+	54.9956	64.7787	47.2557	43.0071	50.9499	48.7046	53.9885	52.0482	51.3075	44.5108	45.9672	52.5935	40.5348	44.8511	41.8397	-0.207367	5.62639	1.01391	0.313967	0.999936	Phax	protein_coding	phosphorylated adaptor for RNA export [Source:MGI Symbol;Acc:MGI:1891839]
ENSMUSG00000008305	chr4	71778176	71861953	39951	-	1.41766	0.382928	0.327191	0	0	0.338226	1.85457	7.36035	0	0.717026	0.124404	0.0690204	0.591356	0.663758	0	-2.21628	0.00564453	3.93314	0.0473434	0.544884	Tle1	protein_coding	transducin-like enhancer of split 1, homolog of Drosophila E(spl) [Source:MGI Symbol;Acc:MGI:104636]
ENSMUSG00000008307	chr5	3571566	3584356	2138	+	2.73756	0.957321	1.26202	3.45119	2.76026	4.25199	1.85457	3.41731	1.14017	2.48201	2.48808	1.24237	1.45151	1.56457	2.07356	-0.574969	1.22931	1.11831	0.290283	0.999936	1700109H08Rik	protein_coding	RIKEN cDNA 1700109H08 gene [Source:MGI Symbol;Acc:MGI:1924286]
ENSMUSG00000008318	chr7	107994362	108011960	6645	-	20.1895	19.3379	14.2562	17.4152	13.6288	22.0813	29.261	15.5619	29.0224	17.8705	20.8998	18.9806	21.7726	18.4904	21.2885	0.137567	4.32645	0.177737	0.673325	0.999936	Relt	protein_coding	RELT tumor necrosis factor receptor [Source:MGI Symbol;Acc:MGI:2443373]
ENSMUSG00000008333	chr2	142888775	142898589	5804	+	121.381	150.108	97.1289	107.73	102.705	90.7896	99.1163	100.153	116.401	100.715	106.116	120.717	97.6812	88.6592	86.4903	-0.116684	6.73057	0.41248	0.520713	0.999936	Snrpb2	protein_coding	U2 small nuclear ribonucleoprotein B [Source:MGI Symbol;Acc:MGI:104805]
ENSMUSG00000008348	chr5	125866335	125870572	9874	-	114.293	184.125	104.047	92.0139	81.8303	80.1113	139.093	100.364	80.9	137.062	92.4321	108.017	93.7568	90.603	110.175	-0.170617	6.74952	0.665923	0.414477	0.999936	Ubc	protein_coding	ubiquitin C [Source:MGI Symbol;Acc:MGI:98889]
ENSMUSG00000008373	chr7	3581587	3594088	9160	+	151.201	135.557	120.593	116.172	133.758	140.557	107.771	146.734	105.465	136.18	122.538	140.594	117.572	113.313	106.258	-0.159612	6.98545	0.906697	0.340992	0.999936	Prpf31	protein_coding	PRP31 pre-mRNA processing factor 31 homolog (yeast) [Source:MGI Symbol;Acc:MGI:1916238]
ENSMUSG00000008384	chr7	28271929	28275335	1599	+	7.38163	10.9135	5.00134	4.08833	4.60044	5.12171	8.24252	6.36145	5.2344	6.45323	7.27762	6.00477	3.92445	6.54276	9.35404	-0.0453743	2.70626	0.00840059	0.926972	0.999936	Sertad1	protein_coding	SERTA domain containing 1 [Source:MGI Symbol;Acc:MGI:1913438]
ENSMUSG00000008393	chr16	8658680	8672246	2849	-	58.6131	40.016	39.8705	20.3354	23.9798	53.0532	28.4367	13.4589	113.136	45.5036	3.73212	42.5856	46.4483	33.0457	94.4159	0.604341	5.46188	1.90444	0.167582	0.916429	Carhsp1	protein_coding	calcium regulated heat stable protein 1 [Source:MGI Symbol;Acc:MGI:1196368]
ENSMUSG00000008398	chr10	92710159	92773880	9897	-	15.9365	27.1241	27.8112	23.0433	15.0089	19.7138	50.0733	20.7667	23.6844	18.3117	21.3975	31.3352	21.7726	34.468	40.1348	0.118525	4.70108	0.128137	0.720372	0.999936	Elk3	protein_coding	ELK3, member of ETS oncogene family [Source:MGI Symbol;Acc:MGI:101762]
ENSMUSG00000008429	chr9	24912574	24956280	2744	-	28.5488	23.6139	24.6795	24.5831	28.1777	29.474	27.2003	26.3395	29.9035	26.3093	24.7564	25.6756	24.1918	21.3825	21.9336	-0.123541	4.69634	0.208137	0.648232	0.999936	Herpud2	protein_coding	HERPUD family member 2 [Source:MGI Symbol;Acc:MGI:1915393]
ENSMUSG00000008435	chr7	4376372	4397251	9604	-	24.7358	18.0615	24.7263	26.1228	25.6474	24.6905	17.3093	26.7076	16.2733	23.3309	17.9142	27.263	19.8911	25.4125	5.99027	-0.302237	4.44466	0.770661	0.380013	0.999936	Rdh13	protein_coding	retinol dehydrogenase 13 (all-trans and 9-cis) [Source:MGI Symbol;Acc:MGI:1918732]
ENSMUSG00000008450	chr8	108384534	108404302	1966	+	59.4441	82.8402	63.5217	59.2011	50.7773	55.0826	66.1462	55.6232	50.4265	37.4508	55.2975	63.2227	54.2435	50.1138	53.1752	-0.269993	5.84389	1.67453	0.195653	0.970594	Nutf2	protein_coding	nuclear transport factor 2 [Source:MGI Symbol;Acc:MGI:1915301]
ENSMUSG00000008461	chr7	52872976	52876429	2580	+	0.342195	0.255286	0.327191	0.318571	1.49514	0.193272	0.618189	0.788609	0.0518258	1.21343	0.746423	0.483143	0.537596	0.331879	1.61277	0.371152	-0.449176	0.294533	0.587331	0.999936	Fut1	protein_coding	fucosyltransferase 1 [Source:MGI Symbol;Acc:MGI:109375]
ENSMUSG00000008475	chr1	154613672	154622727	4399	+	162.005	144.173	115.405	128.756	149.227	121.037	172.681	125.547	201.758	124.376	143.127	134.728	138.485	115.115	133.675	-0.00797801	7.13881	0.00203483	0.96402	0.999936	Arpc5	protein_coding	actin related protein 2/3 complex, subunit 5 [Source:MGI Symbol;Acc:MGI:1915021]
ENSMUSG00000008482	chr17	24852784	24855002	1189	-	1.07547	1.08496	1.54247	0.530952	0.287527	0.386544	0.618189	0.683461	0.621909	0.330935	1.43064	0.828244	0.752635	0.521525	0.829422	-0.0688385	-0.173751	0.013938	0.906021	0.999936	Rnf151	protein_coding	ring finger protein 151 [Source:MGI Symbol;Acc:MGI:1914754]
ENSMUSG00000008496	chr7	25876928	25917531	20436	-	0.0977699	0.0638214	0.420674	0.584047	0.115011	0.24159	3.50307	0.157722	4.09424	0.0551558	0.124404	0	4.56957	0.0948226	4.97653	1.71847	0.410448	2.7308	0.0984303	0.767915	Pou2f2	protein_coding	POU domain, class 2, transcription factor 2 [Source:MGI Symbol;Acc:MGI:101897]
ENSMUSG00000008604	chr3	88357638	88373647	3372	+	129.838	109.198	133.026	106.297	98.8519	126.593	116.014	126.335	103.081	149.141	117.624	115.816	103.326	128.769	143.997	0.0289376	6.91493	0.029624	0.863346	0.999936	Ubqln4	protein_coding	ubiquilin 4 [Source:MGI Symbol;Acc:MGI:2150152]
ENSMUSG00000008658	chr16	6809315	7412572	27916	+	3.32418	2.29757	0.514157	0.0530952	0.747571	2.70581	0	0.210296	0.0518258	0	0.31101	0.897265	0.698875	1.13787	2.48827	-0.671306	0.273131	0.535211	0.464424	0.999936	Rbfox1	protein_coding	RNA binding protein, fox-1 homolog (C. elegans) 1 [Source:MGI Symbol;Acc:MGI:1926224]
ENSMUSG00000008668	chr17	34088944	34092946	6212	-	465.922	708.992	423.805	296.165	357.857	449.165	504.648	363.601	422.587	276.662	356.977	406.944	359.652	299.924	353.242	-0.366954	8.66407	3.51019	0.0609923	0.621138	Rps18	protein_coding	ribosomal protein S18 [Source:MGI Symbol;Acc:MGI:98146]
ENSMUSG00000008682	chrX	71516151	71518474	7663	+	404.425	542.418	327.752	266.909	264.583	298.461	479.921	330.532	302.663	282.177	302.239	340.685	278.314	259.814	353.518	-0.296157	8.39665	2.39463	0.121753	0.828751	Rpl10	protein_coding	ribosomal protein L10 [Source:MGI Symbol;Acc:MGI:105943]
ENSMUSG00000008683	chr7	125247892	125259700	11538	-	711.08	1263.22	679.575	525.642	576.492	589.335	775.209	570.9	872.694	434.187	573.253	686.96	682.855	532.808	597.783	-0.217103	9.40029	1.06335	0.302453	0.999936	Rps15a	protein_coding	ribosomal protein S15A [Source:MGI Symbol;Acc:MGI:2389091]
ENSMUSG00000008686	chr17	33378464	33391985	1638	-	8.84818	2.99961	11.4517	9.71641	10.466	9.85688	8.24252	11.8817	9.89872	11.693	10.7609	10.7672	11.8809	11.758	10.5982	0.245824	3.34817	0.308085	0.578858	0.999936	NA	NA	NA
ENSMUSG00000008690	chr15	89186150	89203257	18967	+	360.771	400.16	349.113	343.897	338.017	317.739	316.307	328.324	335.313	386.642	368.173	351.383	335.03	322.824	390.52	0.0169561	8.45258	0.0125659	0.910746	0.999936	Ncaph2	protein_coding	non-SMC condensin II complex, subunit H2 [Source:MGI Symbol;Acc:MGI:1289164]
ENSMUSG00000008730	chr3	103543738	103595486	34492	-	323.13	178.572	434.603	378.038	355.959	465.303	273.652	338.261	259.284	375.887	344.847	238.465	338.471	384.885	250.992	-0.160454	8.36406	0.65594	0.417997	0.999936	Hipk1	protein_coding	homeodomain interacting protein kinase 1 [Source:MGI Symbol;Acc:MGI:1314873]
ENSMUSG00000008734	chr7	126115554	126138725	4525	-	1.17324	3.25489	3.45887	2.38928	0.345033	2.02936	2.06063	7.99124	26.8458	1.82014	0.124404	0.138041	19.676	0.0474113	11.0129	1.57183	2.51099	2.91056	0.0880011	0.729177	Gprc5b	protein_coding	G protein-coupled receptor, family C, group 5, member B [Source:MGI Symbol;Acc:MGI:1927596]
ENSMUSG00000008763	chr3	100366130	100489426	18365	-	72.3008	54.2482	100.027	89.0937	107.248	103.062	60.7886	114.769	78.4642	117.261	110.595	82.9625	87.4131	108.525	85.1079	0.0979214	6.5164	0.229372	0.63199	0.999936	Man1a2	protein_coding	mannosidase, alpha, class 1A, member 2 [Source:MGI Symbol;Acc:MGI:104676]
ENSMUSG00000008822	chr12	86613348	86629388	2465	-	11.7813	18.6358	12.1061	21.9814	11.9611	11.0165	17.9275	12.5126	23.7362	16.1607	17.5409	18.4284	15.4828	13.4648	17.8326	0.224517	4.01173	0.390727	0.531918	0.999936	Acyp1	protein_coding	acylphosphatase 1, erythrocyte (common) type [Source:MGI Symbol;Acc:MGI:1913454]
ENSMUSG00000008855	chr11	102055746	102091480	38751	-	43.8498	81.3085	69.2242	42.3168	42.209	45.9021	9.4789	35.6451	10.1579	47.2134	55.3597	14.5633	12.4185	24.4642	51.1938	-0.636516	5.30445	2.39606	0.121641	0.828751	Hdac5	protein_coding	histone deacetylase 5 [Source:MGI Symbol;Acc:MGI:1333784]
ENSMUSG00000008859	chr13	17972409	18036073	2684	-	54.5067	75.8836	56.6975	52.1925	42.6691	50.9755	53.7825	47.4217	62.8128	37.0647	44.2878	50.3158	58.9205	43.9503	65.6165	-0.0932307	5.74085	0.177797	0.673274	0.999936	Rala	protein_coding	v-ral simian leukemia viral oncogene homolog A (ras related) [Source:MGI Symbol;Acc:MGI:1927243]
ENSMUSG00000008892	chr8	23687573	23704230	1339	-	148.464	168.361	113.488	106.934	133.585	95.0416	144.244	114.664	121.791	134.139	132.552	155.848	108.164	115.921	144.043	-0.0040078	7.01727	0.000486415	0.982404	0.999936	Vdac3	protein_coding	voltage-dependent anion channel 3 [Source:MGI Symbol;Acc:MGI:106922]
ENSMUSG00000008958	chr3	94914944	94926973	5682	+	60.1774	82.6487	64.6435	52.9359	47.9021	42.7131	78.9222	57.1479	60.9471	57.8033	52.9338	63.9819	54.566	55.6135	60.7321	-0.0939432	5.90078	0.202781	0.652485	0.999936	Vps72	protein_coding	vacuolar protein sorting 72 (yeast) [Source:MGI Symbol;Acc:MGI:1202305]
ENSMUSG00000008976	chr16	84835170	84864024	11356	+	109.991	75.054	133.307	124.136	122.774	130.845	90.6678	132.644	144.076	128.403	131.868	123.27	133.216	136.355	114.46	0.154605	6.9331	0.783223	0.376157	0.999936	Gabpa	protein_coding	GA repeat binding protein, alpha [Source:MGI Symbol;Acc:MGI:95610]
ENSMUSG00000008999	chr2	172693513	172765822	4650	-	144.797	121.835	122.136	118.137	135.655	185.88	93.9648	155.198	97.5361	112.463	80.8003	139.973	94.4556	156.647	84.7393	-0.329072	6.94883	2.63535	0.104509	0.782728	Bmp7	protein_coding	bone morphogenetic protein 7 [Source:MGI Symbol;Acc:MGI:103302]
ENSMUSG00000009013	chr5	115747119	115751008	4304	-	213.578	328.361	220.714	213.761	173.264	167.615	288.9	182.432	171.388	182.566	227.908	231.287	156.871	172.198	173.58	-0.278981	7.69834	2.10083	0.147219	0.888342	Dynll1	protein_coding	dynein light chain LC8-type 1 [Source:MGI Symbol;Acc:MGI:1861457]
ENSMUSG00000009030	chr2	37205594	37214852	7371	-	70.8343	51.5039	53.5191	59.8913	66.0163	81.4642	40.1823	68.0307	70.794	54.1079	65.934	58.4603	57.5228	51.7732	63.589	-0.0571904	5.93628	0.0750693	0.784094	0.999936	Pdcl	protein_coding	phosducin-like [Source:MGI Symbol;Acc:MGI:1914716]
ENSMUSG00000009035	chr15	79191114	79233733	3361	-	69.9544	41.4201	67.635	61.8559	49.5697	58.8997	64.0856	68.8719	66.2333	95.4748	57.9722	70.5388	85.4778	82.2112	68.7038	0.295176	6.07149	2.22838	0.135496	0.866981	Tmem184b	protein_coding	transmembrane protein 184b [Source:MGI Symbol;Acc:MGI:2445179]
ENSMUSG00000009073	chr11	4665848	4749539	28331	-	119.035	80.5426	139.383	214.292	155.207	139.639	125.698	138.795	93.701	167.95	147.045	145.081	121.497	164.233	145.794	-0.00662436	7.12751	0.00112735	0.973215	0.999936	Nf2	protein_coding	neurofibromatosis 2 [Source:MGI Symbol;Acc:MGI:97307]
ENSMUSG00000009076	chr11	4604681	4637672	1992	+	16.5231	23.4863	12.8539	27.7688	20.4719	11.9829	20.6063	12.4075	17.1025	17.3741	16.6701	19.4637	14.8377	15.1242	15.5747	-0.166008	4.13693	0.223177	0.63663	0.999936	Zmat5	protein_coding	zinc finger, matrin type 5 [Source:MGI Symbol;Acc:MGI:1914428]
ENSMUSG00000009079	chr11	4969692	4999269	14889	-	724.866	769.431	702.852	848.514	660.968	671.959	620.662	719.001	820.402	624.64	695.106	730.028	768.655	728.854	738.416	0.00310153	9.49819	0.000431116	0.983434	0.999936	Ewsr1	protein_coding	Ewing sarcoma breakpoint region 1 [Source:MGI Symbol;Acc:MGI:99960]
ENSMUSG00000009090	chr11	4886827	4942732	19098	+	104.223	88.265	129.614	184.346	128.237	109.247	184.839	117.082	188.283	152.947	144.868	161.577	173.321	160.819	130.404	0.262945	7.16654	1.99327	0.158	0.905832	Ap1b1	protein_coding	adaptor protein complex AP-1, beta 1 subunit [Source:MGI Symbol;Acc:MGI:1096368]
ENSMUSG00000009108	chr3	107895707	107904350	7961	+	2.29759	2.16993	1.3555	3.66357	6.67064	2.4159	1.85457	2.68127	0.673735	6.34292	0.870827	1.58747	0.645115	0.900815	2.16571	-0.671494	1.3453	1.13695	0.286298	0.999936	Gnat2	protein_coding	guanine nucleotide binding protein, alpha transducing 2 [Source:MGI Symbol;Acc:MGI:95779]
ENSMUSG00000009112	chr6	120786248	120842860	6933	+	119.67	77.8621	137.186	117.075	182.407	136.885	109.419	145.209	88.9849	138.551	131.992	103.462	143.861	129.717	117.409	-0.0980189	6.97163	0.259408	0.610527	0.999936	Bcl2l13	protein_coding	BCL2-like 13 (apoptosis facilitator) [Source:MGI Symbol;Acc:MGI:2136959]
ENSMUSG00000009145	chr6	83007838	83017204	3149	+	5.37734	3.44636	2.75775	3.66357	15.4115	6.18471	6.80008	2.15553	4.66432	6.23261	9.26809	6.41889	9.94553	9.00815	10.6903	0.461668	2.79262	0.727727	0.393621	0.999936	Dqx1	protein_coding	DEAQ RNA-dependent ATPase [Source:MGI Symbol;Acc:MGI:2136388]
ENSMUSG00000009207	chr2	74358348	74417492	21760	-	39.8412	29.4855	43.0022	59.8913	63.026	72.3321	24.3154	56.2015	50.6338	43.518	42.4217	42.3095	54.7273	49.4974	56.4007	-0.0291869	5.60942	0.0133252	0.9081	0.999936	Lnp	protein_coding	limb and neural patterns [Source:MGI Symbol;Acc:MGI:1918115]
ENSMUSG00000009210	chr11	106226788	106238428	1881	+	0.146655	2.80814	1.07506	2.70785	0.115011	0	0.412126	0.26287	0	1.98561	0	0	0.107519	0	0.046079	-1.69897	-0.409295	1.98804	0.158546	0.905832	2310007L24Rik	protein_coding	RIKEN cDNA 2310007L24 gene [Source:MGI Symbol;Acc:MGI:1922823]
ENSMUSG00000009216	chr2	26965900	26998011	2959	-	18.4785	98.3488	186.639	107.942	0.862582	131.328	3.09095	103.255	0.207303	39.7122	0.933029	69.9176	2.09663	64.1001	1.24413	-1.70569	5.80555	3.55873	0.059233	0.613657	Fam163b	protein_coding	family with sequence similarity 163, member B [Source:MGI Symbol;Acc:MGI:1926106]
ENSMUSG00000009291	chr10	77044465	77061477	6996	+	44.6808	46.2705	43.3294	36.6357	43.9342	35.3688	47.8066	41.6386	45.814	67.235	47.1491	42.5856	42.9539	43.0969	56.585	0.186411	5.51555	0.764332	0.381976	0.999936	Pttg1ip	protein_coding	pituitary tumor-transforming 1 interacting protein [Source:MGI Symbol;Acc:MGI:2652132]
ENSMUSG00000009293	chr10	77085020	77108738	5712	+	53.7246	49.5254	46.5078	48.5821	42.9566	39.4275	42.6551	46.2651	45.2957	58.9064	43.3547	52.8006	40.8573	47.1743	45.6182	0.0160888	5.55653	0.00614972	0.937494	0.999936	Ube2g2	protein_coding	ubiquitin-conjugating enzyme E2G 2 [Source:MGI Symbol;Acc:MGI:1343188]
ENSMUSG00000009394	chr6	115084920	115232644	10391	+	0	0.574393	1.54247	3.13261	0	0	0.412126	0.841183	0	0.386091	6.28239	0.414122	0	0.0474113	0	0.303596	0.0107174	0.0545199	0.815377	0.999936	Syn2	protein_coding	synapsin II [Source:MGI Symbol;Acc:MGI:103020]
ENSMUSG00000009406	chrX	20510521	20527734	5794	-	13.7856	13.211	19.1173	20.8133	23.0597	19.1823	19.3699	20.609	15.0813	24.5995	15.6749	21.1893	15.8591	26.5503	22.2562	0.0879978	4.28247	0.0727395	0.787389	0.999936	Elk1	protein_coding	ELK1, member of ETS oncogene family [Source:MGI Symbol;Acc:MGI:101833]
ENSMUSG00000009470	chr13	99608974	99696339	13838	-	401.541	225.162	445.166	542.473	644.924	561.021	290.961	603.707	410.046	647.088	529.836	505.988	482.278	645.932	395.22	0.126655	8.93167	0.357757	0.549755	0.999936	Tnpo1	protein_coding	transportin 1 [Source:MGI Symbol;Acc:MGI:2681523]
ENSMUSG00000009535	chr18	68460009	68484506	16132	+	100.654	85.4568	88.8557	92.0139	82.8079	87.6489	83.6616	97.2618	86.0308	106.837	85.5276	78.8903	86.6605	85.0085	89.6237	-0.0523879	6.48047	0.0950592	0.757841	0.999936	Rnmt	protein_coding	RNA (guanine-7-) methyltransferase [Source:MGI Symbol;Acc:MGI:1915147]
ENSMUSG00000009549	chr2	118301586	118305447	2692	-	77.4826	103.646	63.2413	66.6344	64.2336	52.8116	82.0131	59.8817	71.8305	71.9232	69.0441	75.4393	60.8021	58.2211	61.4694	-0.120173	6.11914	0.350109	0.554051	0.999936	Srp14	protein_coding	signal recognition particle 14 [Source:MGI Symbol;Acc:MGI:107169]
ENSMUSG00000009555	chr2	32561304	32568596	11410	-	134.287	149.47	121.481	109.907	109.95	115.963	152.281	123.076	112.41	115.221	143.562	136.108	106.928	128.153	111.465	-0.0857094	6.96582	0.255665	0.613114	0.999936	Cdk9	protein_coding	cyclin-dependent kinase 9 (CDC2-related kinase) [Source:MGI Symbol;Acc:MGI:1328368]
ENSMUSG00000009563	chr2	32612754	32617764	9922	+	48.5916	61.46	48.0503	44.1221	32.3181	58.1749	56.6673	38.5367	30.629	40.7602	55.4841	54.8712	32.417	50.1612	40.4574	-0.184745	5.5364	0.597261	0.439625	0.999936	Tor2a	protein_coding	torsin family 2, member A [Source:MGI Symbol;Acc:MGI:1353596]
ENSMUSG00000009566	chr2	32538129	32559657	9751	-	44.4853	53.9291	50.1069	42.3168	35.1358	42.9547	55.0188	43.0581	28.4524	53.8321	41.7375	41.6193	35.0513	37.4075	48.3369	-0.194064	5.44903	0.736644	0.390738	0.999936	Fpgs	protein_coding	folylpolyglutamyl synthetase [Source:MGI Symbol;Acc:MGI:95576]
ENSMUSG00000009569	chr16	13256574	13417622	15395	+	13.2478	15.0618	26.7362	27.875	9.89094	36.77	28.6428	33.1216	18.8646	31.3285	13.6222	6.07379	36.1265	9.10297	32.3935	-0.206587	4.50207	0.247936	0.618532	0.999936	Mkl2	protein_coding	MKL/myocardin-like 2 [Source:MGI Symbol;Acc:MGI:3050795]
ENSMUSG00000009575	chr15	103021975	103070247	13986	-	993.635	683.017	1360.41	1397.94	1390.25	1516.85	1133.55	1434.27	918.716	1343.65	1264.32	1182.66	1316.09	1616.73	1271.64	0.016289	10.293	0.00839232	0.927008	0.999936	Cbx5	protein_coding	chromobox 5 [Source:MGI Symbol;Acc:MGI:109372]
ENSMUSG00000009585	chr15	79722089	79746336	26995	+	63.4038	55.014	75.0669	58.2985	74.2396	51.7969	95.2011	90.7952	86.7045	129.782	93.8005	76.1985	77.2526	79.414	98.9316	0.355791	6.32504	3.15682	0.0756101	0.680926	Apobec3	protein_coding	apolipoprotein B mRNA editing enzyme, catalytic polypeptide 3 [Source:MGI Symbol;Acc:MGI:1933111]
ENSMUSG00000009614	chr2	27043913	27103857	12288	-	0.0977699	9.31792	2.33708	2.38928	0.805077	0.773089	2.88488	2.20811	0.103652	1.98561	0	2.89886	0.860154	1.28011	0.46079	-1.30728	0.961243	2.40043	0.121302	0.827928	Sardh	protein_coding	sarcosine dehydrogenase [Source:MGI Symbol;Acc:MGI:2183102]
ENSMUSG00000009621	chr2	27117624	27282553	13670	-	9.38591	17.2318	30.1015	19.0612	9.54591	24.7872	25.1397	23.5531	44.6738	31.6595	24.2587	22.2246	36.5028	25.6021	27.417	0.588669	4.63262	3.10201	0.0781956	0.690127	Vav2	protein_coding	vav 2 oncogene [Source:MGI Symbol;Acc:MGI:102718]
ENSMUSG00000009628	chr8	34627210	34696054	15751	+	0.537734	1.21261	3.27191	2.81404	0	0.048318	0.412126	8.62213	6.47822	36.1822	0.248808	0.0690204	0	0	0	1.4712	2.02712	1.23077	0.267258	0.999936	Tex15	protein_coding	testis expressed gene 15 [Source:MGI Symbol;Acc:MGI:1934816]
ENSMUSG00000009630	chr8	34710093	34730266	1826	+	63.9415	86.2227	69.7851	74.8642	49.7422	57.9817	65.5281	73.3406	102.46	75.2326	107.112	90.8308	71.1777	77.4701	65.1557	0.286816	6.23962	2.04684	0.152522	0.90083	Ppp2cb	protein_coding	protein phosphatase 2 (formerly 2A), catalytic subunit, beta isoform [Source:MGI Symbol;Acc:MGI:1321161]
ENSMUSG00000009640	chr4	117347286	117354878	6700	-	37.6414	48.951	35.1964	31.6978	30.2479	30.0055	46.5703	32.8061	39.6985	47.1582	32.345	33.5439	35.5351	27.6882	48.6134	0.0154219	5.2207	0.00409679	0.948965	0.999936	Dmap1	protein_coding	DNA methyltransferase 1-associated protein 1 [Source:MGI Symbol;Acc:MGI:1913483]
ENSMUSG00000009647	chr10	58909732	59079440	8523	-	79.3892	31.7831	27.7177	19.8576	60.1507	88.0838	42.0369	87.9036	120.91	28.2398	60.5847	47.486	82.0909	41.3427	69.1646	0.210413	5.89337	0.379921	0.537646	0.999936	Mcu	protein_coding	mitochondrial calcium uniporter [Source:MGI Symbol;Acc:MGI:3026965]
ENSMUSG00000009681	chr10	74523641	74647668	10510	+	42.7254	34.655	51.3222	83.9965	142.096	103.787	38.1217	105.568	70.2758	60.4508	104.002	66.8807	72.7368	89.1333	105.982	0.0859947	6.29352	0.0873208	0.767611	0.999936	Bcr	protein_coding	breakpoint cluster region [Source:MGI Symbol;Acc:MGI:88141]
ENSMUSG00000009687	chr7	31817741	31827500	11024	-	0.0488849	4.40368	4.34696	0.159285	0.115011	0.24159	26.3761	1.26177	3.99058	0.275779	0.622019	2.55375	1.66655	1.09046	5.20693	-1.04141	1.55057	1.14486	0.284628	0.999936	Fxyd5	protein_coding	FXYD domain-containing ion transport regulator 5 [Source:MGI Symbol;Acc:MGI:1201785]
ENSMUSG00000009731	chrX	7399415	7415406	6038	+	0.831044	1.21261	1.21528	3.07952	0.63256	0.531498	2.67882	1.05148	1.34747	3.25419	0.622019	0.897265	1.82783	0.71117	2.21179	0.146263	0.62371	0.0603603	0.805927	0.999936	Kcnd1	protein_coding	potassium voltage-gated channel, Shal-related family, member 1 [Source:MGI Symbol;Acc:MGI:96671]
ENSMUSG00000009733	chr15	100333230	100382439	4902	-	21.1183	20.2314	32.4386	24.3707	22.8872	33.2911	36.2671	27.2859	55.9718	26.199	23.3257	25.9517	31.6644	27.2141	36.725	0.230592	4.89426	0.655752	0.418064	0.999936	Tfcp2	protein_coding	transcription factor CP2 [Source:MGI Symbol;Acc:MGI:98509]
ENSMUSG00000009739	chr15	100405749	100430415	30333	-	108.231	79.3938	92.9222	73.8023	59.5182	150.656	52.9582	99.2596	63.3311	28.5156	63.5704	41.6193	42.4163	54.1437	70.2244	-0.814792	6.18345	9.95404	0.00160497	0.064346	Pou6f1	protein_coding	POU domain, class 6, transcription factor 1 [Source:MGI Symbol;Acc:MGI:102935]
ENSMUSG00000009741	chr9	113840052	113886317	9703	+	183.465	129.175	142.562	142.136	161.648	196.268	127.553	158.668	116.504	138.221	151.773	131.553	131.604	143.277	143.444	-0.213018	7.19987	1.6477	0.199273	0.972789	Ubp1	protein_coding	upstream binding protein 1 [Source:MGI Symbol;Acc:MGI:104889]
ENSMUSG00000009828	chr9	77956999	78019914	20807	+	34.4639	28.9111	38.1411	25.9104	28.4652	37.1083	36.6792	37.3801	31.9765	31.1631	38.192	45.0703	35.0513	41.6746	39.5358	0.145952	5.14829	0.376368	0.539553	0.999936	Ick	protein_coding	intestinal cell kinase [Source:MGI Symbol;Acc:MGI:1934157]
ENSMUSG00000009863	chr4	140517118	140535108	3439	+	143.82	146.725	114.517	151.321	98.3919	96.2979	156.814	102.361	134.54	134.194	129.318	139.007	114.938	111.559	87.1354	-0.0822733	6.95684	0.197177	0.657009	0.999936	Sdhb	protein_coding	succinate dehydrogenase complex, subunit B, iron sulfur (Ip) [Source:MGI Symbol;Acc:MGI:1914930]
ENSMUSG00000009894	chr11	59220636	59264688	6432	-	36.9081	28.592	33.7474	50.4935	41.4614	30.8269	53.9885	35.2771	35.1379	43.7386	33.9622	40.9291	27.0411	37.0282	29.6288	-0.160264	5.21863	0.454475	0.500218	0.999936	Snap47	protein_coding	synaptosomal-associated protein, 47 [Source:MGI Symbol;Acc:MGI:1915076]
ENSMUSG00000009905	chr1	108616987	108656319	5582	-	34.5617	37.7823	35.1496	23.6804	31.1105	26.43	39.7702	34.2782	45.0366	29.7842	36.2637	41.3432	41.5562	47.1269	47.0928	0.303358	5.20483	1.65945	0.197678	0.972789	Kdsr	protein_coding	3-ketodihydrosphingosine reductase [Source:MGI Symbol;Acc:MGI:1918000]
ENSMUSG00000009907	chr1	108660648	108693305	13441	-	131.696	117.75	130.502	117.5	131.86	133.938	124.462	126.177	151.746	123.99	120.672	125.272	143.001	119.192	130.173	0.0162202	7.00943	0.0104671	0.918512	0.999936	Vps4b	protein_coding	vacuolar protein sorting 4b (yeast) [Source:MGI Symbol;Acc:MGI:1100499]
ENSMUSG00000009927	chr9	44215797	44218488	683	+	451.55	763.878	403.52	328.234	345.205	360.598	478.066	364.443	372.835	297.014	335.206	405.978	365.297	310.26	360.568	-0.354069	8.6393	3.22444	0.0725464	0.66968	Rps25	protein_coding	ribosomal protein S25 [Source:MGI Symbol;Acc:MGI:1922867]
ENSMUSG00000009995	chrX	71527251	71535490	23241	+	36.7615	41.7392	40.2445	33.3438	28.5227	36.1902	44.3036	34.9617	39.8022	44.6211	30.1057	27.4701	35.9652	35.1318	44.4663	-0.0369779	5.21012	0.0255824	0.872925	0.999936	Taz	protein_coding	tafazzin [Source:MGI Symbol;Acc:MGI:109626]
ENSMUSG00000010025	chr11	61036919	61080966	14067	-	25.7135	25.4009	24.3991	36.3702	36.6885	20.4385	23.2851	25.8138	45.7103	31.1631	24.1343	18.2904	44.3517	17.4474	27.417	0.100149	4.83785	0.110544	0.739525	0.999936	Aldh3a2	protein_coding	aldehyde dehydrogenase family 3, subfamily A2 [Source:MGI Symbol;Acc:MGI:1353452]
ENSMUSG00000010044	chr9	107449639	107453650	1755	+	0.146655	0.638214	1.44899	1.115	1.38013	0.338226	0	0.315444	0.310955	0.330935	0.684221	0.828244	0.430077	1.37493	1.751	0.221575	-0.165754	0.105297	0.745563	0.999936	Zmynd10	protein_coding	zinc finger, MYND domain containing 10 [Source:MGI Symbol;Acc:MGI:2387863]
ENSMUSG00000010045	chr9	107436276	107440987	2177	+	26.5934	28.7834	28.6058	19.9107	23.0597	20.0037	25.9639	20.9244	16.5842	29.1223	23.8233	24.0191	18.6546	22.8997	23.915	-0.124074	4.56386	0.17889	0.672329	0.999936	Tmem115	protein_coding	transmembrane protein 115 [Source:MGI Symbol;Acc:MGI:1930765]
ENSMUSG00000010047	chr9	107471448	107475107	1893	+	15.1054	23.6139	25.2872	22.5123	15.7565	20.1486	30.7034	17.5071	16.6361	22.283	16.6079	18.9806	14.6226	18.2534	21.3346	-0.238908	4.32193	0.546287	0.459839	0.999936	Hyal2	protein_coding	hyaluronoglucosaminidase 2 [Source:MGI Symbol;Acc:MGI:1196334]
ENSMUSG00000010048	chr9	107490049	107495369	1980	+	109.6	91.3922	93.5765	82.2444	92.1813	85.3297	71.5039	109.144	65.7151	111.084	82.4175	81.7201	67.1458	80.5518	85.0158	-0.197125	6.45066	1.10828	0.292457	0.999936	Ifrd2	protein_coding	interferon-related developmental regulator 2 [Source:MGI Symbol;Acc:MGI:1316708]
ENSMUSG00000010051	chr9	107479258	107485174	8006	+	0.782159	0.382928	0.981572	0.955713	0.747571	0.918043	1.03032	0.841183	0.98469	1.10312	0.684221	0.897265	1.18271	1.28011	1.15198	0.313109	0.0618866	0.372716	0.541528	0.999936	Hyal1	protein_coding	hyaluronoglucosaminidase 1 [Source:MGI Symbol;Acc:MGI:96298]
ENSMUSG00000010054	chr9	107465586	107468439	1661	+	18.4296	20.4228	17.8085	17.9462	16.9641	16.0416	28.6428	15.5093	19.2274	14.7266	19.7802	22.9148	16.3429	17.6844	18.5238	-0.0593767	4.23143	0.032689	0.856524	0.999936	Tusc2	protein_coding	tumor suppressor candidate 2 [Source:MGI Symbol;Acc:MGI:1931086]
ENSMUSG00000010057	chr9	107444540	107448035	1456	+	16.4742	22.3375	18.8836	14.6543	14.6639	14.6404	20.1942	12.6177	15.5477	16.7122	15.3639	17.5312	14.2463	19.4386	21.1503	0.000176272	4.09488	2.67005e-07	0.999588	0.999941	Nprl2	protein_coding	nitrogen permease regulator-like 2 [Source:MGI Symbol;Acc:MGI:1914482]
ENSMUSG00000010064	chr9	107552970	107569705	5725	-	1.07547	2.74432	5.74921	1.75214	0.0575055	0	2.67882	5.30997	2.69494	4.96403	3.42111	2.89886	1.39775	2.84468	14.1002	0.917664	1.8446	1.32392	0.249889	0.999936	Slc38a3	protein_coding	solute carrier family 38, member 3 [Source:MGI Symbol;Acc:MGI:1923507]
ENSMUSG00000010066	chr9	107301943	107431677	38659	+	0.831044	3.06343	4.76764	3.92904	0.345033	0.918043	15.6608	1.94524	5.07893	5.2398	1.24404	1.65649	4.56957	1.70681	2.11963	-0.338268	1.72304	0.230127	0.63143	0.999936	Cacna2d2	protein_coding	calcium channel, voltage-dependent, alpha 2/delta subunit 2 [Source:MGI Symbol;Acc:MGI:1929813]
ENSMUSG00000010067	chr9	107453886	107464594	14321	+	54.7511	54.3758	41.7869	33.2376	33.3532	41.2153	53.9885	39.2202	50.1155	30.0048	44.1634	43.2067	41.5024	45.0882	40.9642	-0.0870486	5.4374	0.143934	0.704401	0.999936	Rassf1	protein_coding	Ras association (RalGDS/AF-6) domain family member 1 [Source:MGI Symbol;Acc:MGI:1928386]
ENSMUSG00000010095	chr19	8781372	8797859	5385	-	299.371	234.225	215.993	188.222	407.139	180.806	234.088	197.205	190.149	379.417	243.583	214.308	234.446	160.345	236.57	-0.080939	7.91453	0.14525	0.703116	0.999936	Slc3a2	protein_coding	solute carrier family 3 (activators of dibasic and neutral amino acid transport), member 2 [Source:MGI Symbol;Acc:MGI:96955]
ENSMUSG00000010097	chr19	8831593	8845399	2283	+	240.856	218.014	236.372	231.336	248.999	226.225	228.318	237.214	228.344	209.592	260.688	235.014	227.349	269.533	254.909	0.0191217	7.89056	0.0158667	0.899761	0.999936	Nxf1	protein_coding	nuclear RNA export factor 1 [Source:MGI Symbol;Acc:MGI:1858330]
ENSMUSG00000010110	chr19	8815903	8830559	25714	+	58.6619	63.0555	52.0701	48.9006	48.7646	48.1731	78.7161	57.2004	64.7304	67.2901	63.3216	51.4892	57.7378	62.5355	56.9997	0.0638745	5.87503	0.105239	0.745631	0.999936	Stx5a	protein_coding	syntaxin 5A [Source:MGI Symbol;Acc:MGI:1928483]
ENSMUSG00000010142	chr11	60940257	60962874	6050	+	17.6475	32.0383	25.0067	46.883	30.3054	8.3107	30.9095	17.402	24.6172	18.5324	31.4742	25.6756	20.3211	19.7231	21.9336	-0.190755	4.63256	0.300504	0.583566	0.999936	Tnfrsf13b	protein_coding	tumor necrosis factor receptor superfamily, member 13b [Source:MGI Symbol;Acc:MGI:1889411]
ENSMUSG00000010154	chr8	125856613	125893415	2330	+	1.31989	2.55286	4.06651	4.14142	1.49514	1.063	11.9517	2.15553	10.0024	4.85371	6.15799	1.79453	4.78461	1.70681	2.11963	0.328883	1.96143	0.26648	0.605703	0.999936	Spire2	protein_coding	spire homolog 2 (Drosophila) [Source:MGI Symbol;Acc:MGI:2446256]
ENSMUSG00000010175	chr1	191941917	191994559	13959	-	2.5909	0.0638214	0	0	0	0.144954	0	2.4184	0	0	0	0	0	0	0	-6.5663	-1.02984	16.0368	6.21235e-05	0.00604139	Prox1	protein_coding	prospero-related homeobox 1 [Source:MGI Symbol;Acc:MGI:97772]
ENSMUSG00000010205	chr9	20878612	20896443	4341	-	342.537	237.033	335.557	340.446	263.26	266.812	347.01	323.75	256.693	329.115	374.02	360.7	305.408	334.202	328.267	0.0686374	8.30496	0.183536	0.668352	0.999936	Raver1	protein_coding	ribonucleoprotein, PTB-binding 1 [Source:MGI Symbol;Acc:MGI:1919016]
ENSMUSG00000010277	chr11	78075254	78104125	12847	+	372.406	225.29	409.456	611.762	562.864	549.908	291.373	478.423	343.398	447.645	399.274	316.665	433.84	449.127	446.46	-0.137168	8.72387	0.461326	0.497005	0.999936	2610507B11Rik	protein_coding	RIKEN cDNA 2610507B11 gene [Source:MGI Symbol;Acc:MGI:1919753]
ENSMUSG00000010290	chr1	43155555	43172792	3458	+	39.499	31.9745	46.1806	49.4316	61.8184	44.7908	44.7157	43.8467	44.3629	44.1247	47.7711	44.4491	42.9002	43.4288	36.6328	-0.0875866	5.47681	0.163825	0.685659	0.999936	AI597479	protein_coding	expressed sequence AI597479 [Source:MGI Symbol;Acc:MGI:2138299]
ENSMUSG00000010307	chr7	54306010	54310146	1791	+	0.977699	3.63782	3.17842	0.584047	0.805077	0.676453	14.4244	1.89266	1.29564	4.52278	0.746423	1.86355	1.23647	3.31879	0.552948	-0.7516	1.24413	1.05616	0.304093	0.999936	Tmem86a	protein_coding	transmembrane protein 86A [Source:MGI Symbol;Acc:MGI:1915143]
ENSMUSG00000010358	chr11	101309721	101320012	3499	+	18.6741	26.2306	16.1726	15.8755	12.8237	13.2391	30.7034	12.1972	18.2945	10.7554	16.8567	18.5665	12.2572	15.4561	16.5884	-0.252719	4.08849	0.468771	0.493553	0.999936	Ifi35	protein_coding	interferon-induced protein 35 [Source:MGI Symbol;Acc:MGI:1917360]
ENSMUSG00000010362	chr11	101488509	101497414	3801	+	11.9768	34.3359	15.5182	20.2823	14.3189	8.93884	21.4306	15.6145	17.3616	18.8633	17.0433	15.6676	13.1173	14.6027	13.2247	-0.215979	4.08095	0.329175	0.566145	0.999936	Rdm1	protein_coding	RAD52 motif 1 [Source:MGI Symbol;Acc:MGI:1913849]
ENSMUSG00000010376	chr14	56281102	56290743	1116	-	148.757	221.396	111.338	112.137	161.073	95.9113	154.135	117.345	119.666	165.798	176.218	148.67	90.8538	114.119	95.1532	-0.145632	7.08714	0.451916	0.501427	0.999936	Nedd8	protein_coding	neural precursor cell expressed, developmentally down-regulated gene 8 [Source:MGI Symbol;Acc:MGI:97301]
ENSMUSG00000010392	chr11	76540104	76577081	4700	-	47.4673	34.9103	44.311	70.882	52.5025	51.4104	38.7399	52.3111	51.7739	64.9736	44.039	36.3737	54.2972	44.8985	47.7839	-0.026503	5.62132	0.0142894	0.904849	0.999936	Gosr1	protein_coding	golgi SNAP receptor complex member 1 [Source:MGI Symbol;Acc:MGI:1858260]
ENSMUSG00000010406	chr14	55045746	55048587	412	+	39.6457	95.413	33.4669	26.7069	25.1874	28.4593	51.7218	32.1753	35.6043	50.3573	48.5175	33.958	31.8795	21.3351	39.8123	-0.197788	5.31699	0.400855	0.526648	0.999936	Mrpl52	protein_coding	mitochondrial ribosomal protein L52 [Source:MGI Symbol;Acc:MGI:1916086]
ENSMUSG00000010453	chr1	36392575	36426026	7464	-	123.728	98.6679	124.005	114.101	131.918	125.965	107.565	114.348	122.879	128.403	127.638	112.917	133.754	141.665	122.017	0.0843613	6.93317	0.276704	0.59887	0.999936	Kansl3	protein_coding	KAT8 regulatory NSL complex subunit 3 [Source:MGI Symbol;Acc:MGI:1918055]
ENSMUSG00000010517	chr4	109349193	109636565	5777	+	109.013	139.386	117.181	111.234	99.9445	104.319	109.007	99.4173	112.462	108.436	116.069	128.309	93.1654	113.692	136.67	0.026249	6.82797	0.0237144	0.877614	0.999936	Faf1	protein_coding	Fas-associated factor 1 [Source:MGI Symbol;Acc:MGI:109419]
ENSMUSG00000010529	chr12	112722822	112724034	1213	-	153.01	210.738	6.54381	3.2388	23.3472	3.38226	0.618189	63.3516	0.259129	0.0551558	76.8194	79.7875	11.1282	79.414	0.322553	-0.75959	5.6039	0.557309	0.455347	0.999936	Gm266	protein_coding	predicted gene 266 [Source:MGI Symbol;Acc:MGI:2685112]
ENSMUSG00000010538	chr3	88084043	88100921	1919	-	1.85763	4.33985	2.66427	2.07071	2.01269	1.40122	2.88488	1.52464	2.12486	2.64748	1.55505	2.00159	2.95678	1.70681	3.31769	-0.0353685	1.28472	0.00451534	0.946425	0.999936	Tsacc	protein_coding	TSSK6 activating co-chaperone [Source:MGI Symbol;Acc:MGI:1924177]
ENSMUSG00000010554	chr11	74584332	74642027	21206	+	64.0882	58.5242	88.435	136.083	91.0887	84.0734	63.8796	76.2848	61.4135	73.5779	72.5274	65.3623	68.4898	76.19	85.4305	-0.229594	6.28355	1.19846	0.27363	0.999936	Mettl16	protein_coding	methyltransferase like 16 [Source:MGI Symbol;Acc:MGI:1914743]
ENSMUSG00000010607	chr9	21961290	21962802	2036	+	11.048	20.9972	11.8256	14.5481	8.85584	9.3737	21.4306	11.356	13.7338	12.6307	15.4261	15.5296	12.2034	12.2795	12.3031	-0.0489042	3.76628	0.0150328	0.902417	0.999936	Pigyl	protein_coding	phosphatidylinositol glycan anchor biosynthesis, class Y-like [Source:MGI Symbol;Acc:MGI:1913518]
ENSMUSG00000010608	chr12	84973184	85024073	4244	+	263.881	221.524	291.246	289.475	259.062	302.809	231.203	309.345	320.957	270.374	296.952	285.054	308.473	318.557	317.346	0.133331	8.16028	0.721792	0.395557	0.999936	Rbm25	protein_coding	RNA binding motif protein 25 [Source:MGI Symbol;Acc:MGI:1914289]
ENSMUSG00000010609	chr1	182157135	182193569	14122	-	2.78644	5.87157	4.76764	4.19452	3.79536	2.85076	6.38796	5.41512	6.94465	5.12949	5.34937	5.31457	5.64476	6.30571	4.74614	0.301433	2.35345	0.372094	0.541865	0.999936	Psen2	protein_coding	presenilin 2 [Source:MGI Symbol;Acc:MGI:109284]
ENSMUSG00000010651	chr9	119057141	119066211	2269	-	1.27101	10.8496	1.21528	0.690237	0.805077	0.289908	1.44244	2.15553	0.0518258	1.04796	1.05743	7.38518	0.967673	10.715	1.01374	0.385384	1.51972	0.206689	0.649375	0.999936	Acaa1b	protein_coding	acetyl-Coenzyme A acyltransferase 1B [Source:MGI Symbol;Acc:MGI:3605455]
ENSMUSG00000010663	chr19	10257378	10271360	3456	+	106.178	137.982	147.516	130.826	187.64	120.698	104.474	114.191	89.7104	176.444	131.619	138.524	94.0256	128.864	172.105	-0.0131112	7.04848	0.00430588	0.947681	0.999936	Fads1	protein_coding	fatty acid desaturase 1 [Source:MGI Symbol;Acc:MGI:1923517]
ENSMUSG00000010721	chr5	29556354	29704930	5019	-	0.0488849	0	0	0	0	0	0	6.15115	0	6.01199	0	0	0	0	0	0.090134	-0.0820516	0.00198796	0.964437	0.999936	Lmbr1	protein_coding	limb region 1 [Source:MGI Symbol;Acc:MGI:1861746]
ENSMUSG00000010751	chr7	150820713	150835566	7866	-	0	0	1.54247	2.1769	0.115011	0	0.412126	0.525739	5.33805	0.110312	3.04789	2.27767	2.90302	3.69808	0	2.04044	0.694896	3.76268	0.0524085	0.573203	Tnfrsf22	protein_coding	tumor necrosis factor receptor superfamily, member 22 [Source:MGI Symbol;Acc:MGI:1930270]
ENSMUSG00000010755	chr7	150743135	150785995	10525	-	151.397	143.79	139.337	145.428	207.825	129.106	123.638	143.474	129.564	237.997	178.395	131.622	143.162	120.14	141.739	0.0285446	7.24026	0.0238205	0.877343	0.999936	Cars	protein_coding	cysteinyl-tRNA synthetase [Source:MGI Symbol;Acc:MGI:1351477]
ENSMUSG00000010830	chr15	79346838	79358169	1414	+	1.51543	2.29757	2.89798	0.477856	0.115011	0.048318	0.206063	1.94524	0.103652	0.275779	1.05743	0.414122	0.161279	0.237057	0.368632	-1.70269	-0.076704	4.51227	0.0336526	0.443925	Kdelr3	protein_coding	KDEL (Lys-Asp-Glu-Leu) endoplasmic reticulum protein retention receptor 3 [Source:MGI Symbol;Acc:MGI:2145953]
ENSMUSG00000010911	chr2	102913832	102932801	2536	+	22.4382	30.8257	17.7618	25.9635	28.1202	16.0899	23.0791	20.1358	21.6113	23.6067	24.7564	31.4733	19.5685	24.5117	16.2198	-0.0266099	4.53797	0.00752008	0.930895	0.999936	Apip	protein_coding	APAF1 interacting protein [Source:MGI Symbol;Acc:MGI:1926788]
ENSMUSG00000010914	chr2	102861232	102913670	5239	-	54.4578	53.6738	49.2188	53.9978	61.0708	44.211	43.6854	50.7339	45.1403	67.1798	51.9386	59.7716	40.5348	55.8031	44.6506	-0.0110508	5.69792	0.00282924	0.95758	0.999936	Pdhx	protein_coding	pyruvate dehydrogenase complex, component X [Source:MGI Symbol;Acc:MGI:1351627]
ENSMUSG00000010936	chr8	113142503	113244296	5633	+	80.3669	70.2674	76.6094	85.8549	77.5749	60.6875	65.7341	74.7601	70.4312	60.6163	73.8959	76.5436	75.6935	72.966	52.2075	-0.127621	6.1671	0.465042	0.495277	0.999936	Vac14	protein_coding	Vac14 homolog (S. cerevisiae) [Source:MGI Symbol;Acc:MGI:2157980]
ENSMUSG00000011008	chr3	145812797	145858477	6881	+	11.8302	2.04228	0.654381	9.61022	5.75055	2.27095	3.09095	29.9146	29.3852	0	5.34937	3.52004	13.8162	3.69808	0.552948	-0.0205893	3.04821	0.00057006	0.980952	0.999936	Mcoln2	protein_coding	mucolipin 2 [Source:MGI Symbol;Acc:MGI:1915529]
ENSMUSG00000011096	chr7	52104361	52110788	11673	+	30.602	46.2067	31.2701	20.2293	21.7946	20.7284	30.9095	26.8127	23.0106	36.3477	32.656	35.8216	22.6328	33.8517	27.9239	0.0521019	4.88484	0.0340693	0.853559	0.999936	Akt1s1	protein_coding	AKT1 substrate 1 (proline-rich) [Source:MGI Symbol;Acc:MGI:1914855]
ENSMUSG00000011114	chr9	37456767	37464897	7432	-	120.55	115.708	78.1051	72.3687	84.073	83.252	126.729	107.934	103.963	90.8417	109.351	111.744	94.6169	93.021	95.5218	-0.00661972	6.63534	0.00124407	0.971863	0.999936	Tbrg1	protein_coding	transforming growth factor beta regulated gene 1 [Source:MGI Symbol;Acc:MGI:1100877]
ENSMUSG00000011148	chr12	113858258	113879565	1790	+	10.4125	9.63703	15.8454	0.477856	0.230022	0.773089	6.59402	21.4502	0.310955	2.09592	9.14368	1.03531	0.161279	1.13787	22.717	-0.654888	2.79779	0.514766	0.473083	0.999936	Adssl1	protein_coding	adenylosuccinate synthetase like 1 [Source:MGI Symbol;Acc:MGI:87947]
ENSMUSG00000011158	chr12	114198073	114238832	2755	-	70.4921	65.9913	63.4283	57.6613	59.9207	72.9119	66.5584	71.6057	76.1321	59.0719	72.9007	59.2195	69.9413	69.9791	80.3618	0.0495361	6.08702	0.0703288	0.790859	0.999936	Brf1	protein_coding	BRF1 homolog, subunit of RNA polymerase III transcription initiation factor IIIB (S. cerevisiae) [Source:MGI Symbol;Acc:MGI:1919558]
ENSMUSG00000011171	chr12	117316196	117384734	7389	+	0	0	1.07506	0	0	0.048318	0	0.998905	0	5.57074	0	0	0	0	0.276474	1.54556	-0.597077	0.900515	0.342644	0.999936	Vipr2	protein_coding	vasoactive intestinal peptide receptor 2 [Source:MGI Symbol;Acc:MGI:107166]
ENSMUSG00000011179	chr12	17551679	17558308	4550	+	290.621	292.813	227.865	187.16	271.426	238.594	185.869	240.578	126.299	248.422	253.846	208.303	153.107	147.971	202.84	-0.371465	7.77678	3.56166	0.0591285	0.613538	Odc1	protein_coding	ornithine decarboxylase, structural 1 [Source:MGI Symbol;Acc:MGI:97402]
ENSMUSG00000011254	chr11	45760345	45768996	8500	-	50.1071	63.8852	35.7105	57.1304	30.1904	26.285	49.043	39.2202	40.4241	21.7314	27.6177	37.271	32.6321	28.5416	19.4914	-0.591422	5.22872	4.72397	0.029745	0.415073	Thg1l	protein_coding	tRNA-histidine guanylyltransferase 1-like (S. cerevisiae) [Source:MGI Symbol;Acc:MGI:1913878]
ENSMUSG00000011256	chr11	45868004	45960845	16989	+	7.52828	6.19068	26.7362	6.74308	0.172516	0.918043	460.139	14.1424	264.467	0.275779	1.18184	32.0945	220.038	31.2441	0.092158	0.289162	6.12677	0.0675258	0.794974	0.999936	Adam19	protein_coding	a disintegrin and metallopeptidase domain 19 (meltrin beta) [Source:MGI Symbol;Acc:MGI:105377]
ENSMUSG00000011257	chr4	122939594	122976168	22935	+	189.625	213.291	182.526	170.966	155.61	155.053	204.415	181.538	169.004	231.655	178.146	186.01	162.247	154.608	197.587	-0.0208557	7.51063	0.0157294	0.900194	0.999936	Pabpc4	protein_coding	poly(A) binding protein, cytoplasmic 4 [Source:MGI Symbol;Acc:MGI:2385206]
ENSMUSG00000011267	chr7	20162636	20166005	3023	+	0.39108	0.574393	0.467415	0.10619	0.977593	1.15963	0.618189	0.630887	0.829212	0.606714	0.559817	0.690204	0.322558	0.426702	1.24413	0.0850931	-0.399974	0.0199952	0.88755	0.999936	Zfp296	protein_coding	zinc finger protein 296 [Source:MGI Symbol;Acc:MGI:1926956]
ENSMUSG00000011306	chr8	72566712	72595852	2287	+	50.8892	50.036	53.706	50.0156	44.3367	43.6312	43.4793	48.1577	54.3134	51.8465	52.5606	50.0398	49.6201	49.7345	58.336	0.0961303	5.65057	0.241056	0.623444	0.999936	Sugp1	protein_coding	SURP and G patch domain containing 1 [Source:MGI Symbol;Acc:MGI:1917866]
ENSMUSG00000011349	chr7	25655076	25662670	1619	+	0	10.9135	17.1541	22.884	22.5421	0.048318	3.50307	0.525739	19.8493	2.70264	6.03359	4.62436	3.27934	2.60762	2.67258	-0.730312	3.0276	0.646183	0.421481	0.999936	Dmrtc2	protein_coding	doublesex and mab-3 related transcription factor like family C2 [Source:MGI Symbol;Acc:MGI:1918491]
ENSMUSG00000011382	chr7	52728326	52744175	3926	-	0.244425	0.382928	0.60764	0.530952	0.63256	0.869725	0.824252	0.736035	0.621909	6.50839	0.746423	0.552163	0.645115	1.13787	0.691185	1.31271	0.210658	3.88025	0.0488573	0.552673	Dhdh	protein_coding	dihydrodiol dehydrogenase (dimeric) [Source:MGI Symbol;Acc:MGI:1919005]
ENSMUSG00000011427	chr7	30601091	30617061	6127	+	18.1363	16.3383	24.0251	20.07	19.2643	22.9028	16.485	18.7689	18.139	22.9448	20.34	19.7398	20.8587	21.2877	21.4728	0.0556791	4.33737	0.0332568	0.855297	0.999936	Zfp790	protein_coding	zinc finger protein 790 [Source:MGI Symbol;Acc:MGI:1923431]
ENSMUSG00000011463	chr3	20148163	20174655	3806	-	0.0977699	0.255286	0.140225	0.0530952	2.1277	0.0966361	0.206063	0.157722	0.207303	0.275779	0	0.414122	0.107519	0.805992	1.56669	0.262711	-0.832125	0.087577	0.76728	0.999936	Cpb1	protein_coding	carboxypeptidase B1 (tissue) [Source:MGI Symbol;Acc:MGI:1923953]
ENSMUSG00000011589	chr17	56125934	56136304	1748	+	0.146655	2.87196	3.87955	0.371666	0	1.5945	10.0971	10.0942	0.829212	2.09592	0.31101	0.690204	0.806394	0.331879	0.046079	-2.31868	1.08847	6.14533	0.013176	0.255102	Fsd1	protein_coding	fibronectin type 3 and SPRY domain-containing protein [Source:MGI Symbol;Acc:MGI:1934858]
ENSMUSG00000011658	chr7	52151449	52158001	18923	+	15.741	14.9342	17.9487	15.6631	20.0694	17.2495	11.5395	21.7656	10.5725	20.9592	16.8567	16.2888	11.0207	19.8653	19.3532	-0.0711237	4.07283	0.0406341	0.840246	0.999936	Fuz	protein_coding	fuzzy homolog (Drosophila) [Source:MGI Symbol;Acc:MGI:1917550]
ENSMUSG00000011752	chr19	41986361	41993154	1831	+	80.4157	58.9071	50.9483	63.2894	74.2971	69.7229	78.51	85.3275	47.1615	85.2709	60.9579	81.6511	42.8464	63.626	52.3918	-0.207119	6.05391	0.9412	0.331969	0.999936	Pgam1	protein_coding	phosphoglycerate mutase 1 [Source:MGI Symbol;Acc:MGI:97552]
ENSMUSG00000011831	chr5	108173814	108304126	32947	-	61.9861	32.3574	50.0134	42.5292	129.502	120.409	30.0852	84.644	39.2321	82.5131	32.0962	50.2468	39.1908	66.7077	60.5017	-0.419835	5.95096	1.71717	0.190058	0.958309	Evi5	protein_coding	ecotropic viral integration site 5 [Source:MGI Symbol;Acc:MGI:104736]
ENSMUSG00000011832	chr8	4166567	4211257	32607	+	8.75041	9.76467	15.5182	12.849	6.38311	9.66361	14.6305	9.30559	11.3498	10.0935	9.26809	8.28244	11.5583	8.43922	15.2061	-0.0536692	3.43453	0.0155722	0.900691	0.999936	Evi5l	protein_coding	ecotropic viral integration site 5 like [Source:MGI Symbol;Acc:MGI:2442167]
ENSMUSG00000011837	chr8	4253102	4256219	1513	+	27.18	46.9725	29.12	25.1671	24.0948	20.1003	32.3519	24.9726	24.9282	22.6691	25.9382	25.6756	23.6005	22.6152	30.5504	-0.223182	4.76818	0.612513	0.433843	0.999936	Snapc2	protein_coding	small nuclear RNA activating complex, polypeptide 2 [Source:MGI Symbol;Acc:MGI:1914861]
ENSMUSG00000011877	chr11	77307064	77321288	10711	+	101.73	100.136	117.602	139.375	116.794	133.648	94.9951	111.089	73.9036	129.34	112.648	97.7328	92.6816	100.749	123.261	-0.16338	6.78107	0.840404	0.359281	0.999936	Git1	protein_coding	G protein-coupled receptor kinase-interactor 1 [Source:MGI Symbol;Acc:MGI:1927140]
ENSMUSG00000011884	chr5	115119412	115140993	3500	-	64.6748	62.9917	51.4624	78.8994	44.7393	58.8514	82.4252	56.885	55.2981	47.1031	61.5799	56.5967	55.9638	46.9372	56.1703	-0.228801	5.8786	1.24887	0.263769	0.999936	Gltp	protein_coding	glycolipid transfer protein [Source:MGI Symbol;Acc:MGI:1929253]
ENSMUSG00000011958	chr9	69837273	69856124	9786	+	115.711	88.3288	94.5114	104.173	107.248	123.549	96.6436	113.928	102.563	92.8273	107.174	106.775	96.4985	118.244	102.111	-0.0510391	6.71407	0.092621	0.760871	0.999936	Bnip2	protein_coding	BCL2/adenovirus E1B interacting protein 2 [Source:MGI Symbol;Acc:MGI:109327]
ENSMUSG00000011960	chr15	98369120	98401354	16930	-	186.985	125.154	226.463	202.505	192.356	239.802	165.263	205.249	203.261	209.923	199.295	186.493	209.663	246.207	208.83	0.0899579	7.64859	0.275828	0.599449	0.999936	Ccnt1	protein_coding	cyclin T1 [Source:MGI Symbol;Acc:MGI:1328363]
ENSMUSG00000012076	chr12	56937353	56970722	5035	+	41.9433	36.2506	38.9824	38.9187	40.1963	40.5872	42.449	41.4808	31.7174	34.8033	52.1874	52.1104	34.1374	50.4456	41.7476	0.0581694	5.37017	0.0676804	0.794745	0.999936	Brms1l	protein_coding	breast cancer metastasis-suppressor 1-like [Source:MGI Symbol;Acc:MGI:1196337]
ENSMUSG00000012114	chr16	17651301	17723040	14763	-	99.6275	65.2893	87.1262	89.3591	76.8273	82.9621	112.717	91.6364	81.4701	88.6354	108.729	91.452	90.585	98.7104	91.6972	0.0563047	6.49955	0.0999515	0.751888	0.999936	Med15	protein_coding	mediator complex subunit 15 [Source:MGI Symbol;Acc:MGI:2137379]
ENSMUSG00000012117	chr4	133524943	133556833	21549	-	54.3112	55.2055	59.9226	53.3075	46.867	46.337	66.1462	56.6221	50.6856	62.3261	64.068	60.8069	42.9539	60.402	54.6958	0.0192762	5.79998	0.00966058	0.921703	0.999936	Dhdds	protein_coding	dehydrodolichyl diphosphate synthase [Source:MGI Symbol;Acc:MGI:1914672]
ENSMUSG00000012123	chr4	133621827	133648419	12707	+	2.05317	5.6801	3.17842	1.75214	0.517549	1.78777	1.6485	4.36364	2.79859	3.08873	2.42587	1.17335	1.66655	2.13351	4.23927	-0.109199	1.44151	0.0350102	0.851574	0.999936	Aim1l	protein_coding	absent in melanoma 1-like [Source:MGI Symbol;Acc:MGI:1334463]
ENSMUSG00000012126	chr4	133658485	133683508	11721	+	2.5909	5.48864	8.27325	3.34499	0.63256	2.46422	17.5154	4.41621	28.867	1.76499	7.15322	7.93734	18.7083	10.0038	21.8875	1.30745	3.23285	4.17184	0.0411011	0.503101	Ubxn11	protein_coding	UBX domain protein 11 [Source:MGI Symbol;Acc:MGI:1914836]
ENSMUSG00000012296	chr17	46394825	46419962	4969	-	44.3875	41.4201	44.3577	47.2016	29.1553	43.5829	37.5035	39.0099	33.1685	40.5395	41.1155	35.4765	42.6851	36.3171	33.5916	-0.148922	5.30334	0.437181	0.508486	0.999936	Tjap1	protein_coding	tight junction associated protein 1 [Source:MGI Symbol;Acc:MGI:1921344]
ENSMUSG00000012405	chr14	19100337	19103905	4982	-	265.69	348.784	279.094	226.079	291.265	234.053	308.064	223.387	246.898	264.583	323.699	266.212	211.974	208.278	215.65	-0.163784	8.03165	0.869788	0.351014	0.999936	Rpl15	protein_coding	ribosomal protein L15 [Source:MGI Symbol;Acc:MGI:1913730]
ENSMUSG00000012422	chr13	90228728	90283512	11456	+	90.3883	86.8609	90.0709	108.845	99.772	98.0856	77.8918	102.887	94.9966	90.0143	88.5755	100.563	97.95	97.3829	85.9374	-0.0381257	6.55927	0.0497665	0.82347	0.999936	Tmem167	protein_coding	transmembrane protein 167 [Source:MGI Symbol;Acc:MGI:1913324]
ENSMUSG00000012429	chr13	17787247	17790939	3566	+	35.7838	41.4201	31.4571	33.1314	27.4876	33.3394	36.4732	27.9693	33.4795	23.9376	23.3879	32.3015	25.5896	30.0114	37.6005	-0.206608	4.98919	0.653599	0.418829	0.999936	Mplkip	protein_coding	M-phase specific PLK1 intereacting protein [Source:MGI Symbol;Acc:MGI:1913558]
ENSMUSG00000012443	chr19	37450893	37496349	4819	+	283.924	165.106	318.357	318.252	411.222	351.9	242.742	366.388	340.029	366.566	375.513	291.956	378.683	361.985	327.069	0.157862	8.35136	0.739697	0.389758	0.999936	Kif11	protein_coding	kinesin family member 11 [Source:MGI Symbol;Acc:MGI:1098231]
ENSMUSG00000012483	chr6	8205936	8209173	1352	-	54.2623	116.219	53.1451	56.2809	61.8759	39.8624	58.3159	50.5761	51.4112	61.3333	66.4939	61.014	55.2111	44.5192	47.7839	-0.183559	5.88132	0.590333	0.44229	0.999936	Rpa3	protein_coding	replication protein A3 [Source:MGI Symbol;Acc:MGI:1915490]
ENSMUSG00000012535	chr6	29490827	29559887	24066	-	201.602	152.342	213.048	218.115	304.434	221.683	171.444	284.478	211.138	264.472	219.2	215.827	277.4	243.931	220.534	0.069874	7.83373	0.15113	0.697458	0.999936	Tnpo3	protein_coding	transportin 3 [Source:MGI Symbol;Acc:MGI:1196412]
ENSMUSG00000012609	chr12	87165609	87402843	56749	+	41.4056	24.4436	46.1339	42.9009	72.9169	59.7211	36.2671	53.2048	34.8787	35.8513	59.0918	49.1425	52.1468	70.4058	60.3635	0.10989	5.62961	0.183788	0.668138	0.999936	Ttll5	protein_coding	tubulin tyrosine ligase-like family, member 5 [Source:MGI Symbol;Acc:MGI:2443657]
ENSMUSG00000012640	chr7	50551567	50568664	20875	-	21.4605	13.0834	22.2022	15.8755	26.625	28.411	15.0426	26.1292	23.0625	24.3237	22.6415	20.7061	25.9121	30.6751	22.4866	0.171302	4.50887	0.305555	0.580421	0.999936	Zfp715	protein_coding	zinc finger protein 715 [Source:MGI Symbol;Acc:MGI:1917180]
ENSMUSG00000012819	chr10	59765496	60159238	92428	-	0.0488849	1.34025	0.60764	0.10619	0	0.193272	0.412126	5.83571	0.518258	0.717026	0.373212	0.621183	3.49438	0.331879	0.967659	-0.0939144	0.230093	0.0107094	0.917577	0.999936	Cdh23	protein_coding	cadherin 23 (otocadherin) [Source:MGI Symbol;Acc:MGI:1890219]
ENSMUSG00000012848	chr7	13507639	13512035	4840	+	1312.85	2227.24	1176.72	805.931	918.247	1104.36	1537.85	1033.55	1073.47	848.297	941.302	1085.9	983.263	828.797	1033.83	-0.414583	10.1481	4.18534	0.0407749	0.501492	Rps5	protein_coding	ribosomal protein S5 [Source:MGI Symbol;Acc:MGI:1097682]
ENSMUSG00000012889	chr8	86649888	86656426	5101	+	9.04372	9.31792	12.667	11.9464	2.1277	9.76024	76.4494	16.8237	54.1579	38.94	4.22973	88.6222	48.8137	128.248	11.5658	1.53825	5.11011	6.75016	0.0093739	0.206664	Podnl1	protein_coding	podocan-like 1 [Source:MGI Symbol;Acc:MGI:2685352]
ENSMUSG00000013033	chr8	86424004	86465853	39108	+	84.4732	93.2431	166.774	173.834	35.1934	136.837	184.014	103.413	144.076	84.3884	126.394	119.681	171.601	173.525	112.894	0.10911	6.99265	0.164123	0.685389	0.999936	Lphn1	protein_coding	latrophilin 1 [Source:MGI Symbol;Acc:MGI:1929461]
ENSMUSG00000013076	chr9	14346410	14447973	23064	-	102.61	85.1377	124.94	137.357	179.532	375.673	194.317	157.985	102.304	132.319	20.029	23.2599	172.031	18.9171	11.8423	-1.34213	6.94503	8.07653	0.00448422	0.126985	Amotl1	protein_coding	angiomotin-like 1 [Source:MGI Symbol;Acc:MGI:1922973]
ENSMUSG00000013089	chr16	22381382	22439792	12937	-	71.2743	15.0618	11.1712	0.902618	2.81777	88.3737	20.1942	19.8729	400.51	10.3693	6.84221	3.45102	196.384	2.60762	379.921	2.28238	6.36387	6.88873	0.00867407	0.196539	Etv5	protein_coding	ets variant gene 5 [Source:MGI Symbol;Acc:MGI:1096867]
ENSMUSG00000013150	chr8	108237754	108282564	5850	-	9.4348	18.7635	18.2292	16.4595	12.3062	12.5144	18.5457	11.724	16.6879	11.6379	13.4978	12.0095	12.7948	12.7062	17.0032	-0.124506	3.84668	0.108581	0.741766	0.999936	Gfod2	protein_coding	glucose-fructose oxidoreductase domain containing 2 [Source:MGI Symbol;Acc:MGI:1917825]
ENSMUSG00000013155	chr8	108227555	108231833	1272	-	35.1972	51.6315	35.9442	38.6533	35.0783	30.7303	44.0975	30.8083	29.0224	35.0791	45.7806	36.3737	29.8366	33.425	36.7711	-0.131292	5.19879	0.306048	0.580116	0.999936	Enkd1	protein_coding	enkurin domain containing 1 [Source:MGI Symbol;Acc:MGI:2142593]
ENSMUSG00000013160	chr8	108048365	108089947	2128	-	81.3446	83.1593	72.1222	65.6256	70.2142	54.0679	73.9766	54.6243	74.2663	48.0959	60.0871	93.5916	61.4472	81.3578	58.889	-0.0489854	6.11229	0.0544173	0.815548	0.999936	Atp6v0d1	protein_coding	ATPase, H+ transporting, lysosomal V0 subunit D1 [Source:MGI Symbol;Acc:MGI:1201778]
ENSMUSG00000013236	chr17	56551851	56615906	37054	-	140.006	171.297	308.167	238.079	160.325	322.958	289.725	275.593	209.843	249.194	273.377	235.428	277.883	289.825	342.782	0.149781	7.97919	0.539739	0.462541	0.999936	Ptprs	protein_coding	protein tyrosine phosphatase, receptor type, S [Source:MGI Symbol;Acc:MGI:97815]
ENSMUSG00000013275	chr1	133724070	133745442	5622	+	39.3035	22.0184	22.249	27.8219	32.2606	25.0771	17.9275	30.0197	20.3157	14.506	23.8855	17.5312	21.3963	22.8523	26.1268	-0.396836	4.61254	1.69471	0.192981	0.966746	Slc41a1	protein_coding	solute carrier family 41, member 1 [Source:MGI Symbol;Acc:MGI:2444823]
ENSMUSG00000013418	chr11	95727257	95776205	1722	-	0	0.0638214	0	0.0530952	0	0	0.618189	0.105148	16.9989	0.0551558	0	0	2.58046	0	0	4.90895	0.597737	8.61566	0.00333285	0.102982	B4galnt2	protein_coding	beta-1,4-N-acetyl-galactosaminyl transferase 2 [Source:MGI Symbol;Acc:MGI:1342058]
ENSMUSG00000013419	chr9	121669151	121680860	6353	+	0.0977699	1.46789	0.186966	2.12381	1.61015	2.22263	0.412126	0.578313	0.103652	0.496403	2.11487	0.690204	0.967673	1.75422	3.13337	0.236634	0.432263	0.104065	0.747005	0.999936	Zfp651	protein_coding	zinc finger protein 651 [Source:MGI Symbol;Acc:MGI:2670992]
ENSMUSG00000013465	chr2	25055232	25067009	12103	-	97.8188	111.56	104.795	85.5894	81.4853	81.2226	117.868	93.0033	113.032	96.0263	92.6187	86.2064	103.003	92.0728	101.374	-0.00981231	6.60536	0.00315365	0.955216	0.999936	Nelfb	protein_coding	negative elongation factor complex member B, Cobra1 [Source:MGI Symbol;Acc:MGI:1931035]
ENSMUSG00000013495	chr5	109058789	109076789	8815	+	26.2023	25.6562	22.5294	37.9099	23.8073	19.0373	32.558	25.2355	22.8033	30.5563	22.8903	23.3289	21.5576	22.9471	24.7905	-0.166349	4.67271	0.348821	0.554781	0.999936	Tmem175	protein_coding	transmembrane protein 175 [Source:MGI Symbol;Acc:MGI:1919642]
ENSMUSG00000013523	chr2	170172491	170253345	13970	-	0.0488849	0.127643	1.1218	0.318571	0	0	1.03032	0.368018	0.621909	12.1343	0.373212	0.276081	0.0537596	0.284468	0.322553	2.38423	0.291729	5.05082	0.0246143	0.369804	Bcas1	protein_coding	breast carcinoma amplified sequence 1 [Source:MGI Symbol;Acc:MGI:1924210]
ENSMUSG00000013539	chr16	18300918	18348196	11118	-	21.7538	20.9334	16.3128	20.9726	19.2068	16.863	32.9701	16.9288	16.6879	16.6571	22.7037	21.9485	17.4719	21.6196	15.3904	-0.151885	4.3159	0.220394	0.63874	0.999936	Tango2	protein_coding	transport and golgi organization 2 [Source:MGI Symbol;Acc:MGI:101825]
ENSMUSG00000013593	chr1	173164984	173177253	6924	-	173.444	217.376	160.884	156.471	194.599	139.929	171.238	161.244	147.444	103.528	170.993	159.713	129.776	141.997	147.222	-0.293304	7.31422	2.77122	0.0959732	0.757699	Ndufs2	protein_coding	NADH dehydrogenase (ubiquinone) Fe-S protein 2 [Source:MGI Symbol;Acc:MGI:2385112]
ENSMUSG00000013611	chr15	36433817	36485328	5810	-	0.342195	0.319107	0.934831	1.22119	0.0575055	0.338226	1.85457	0.368018	7.35926	3.03357	0.248808	2.76081	6.93499	2.41798	0.46079	2.32606	1.01146	9.48342	0.00207337	0.0767798	Snx31	protein_coding	sorting nexin 31 [Source:MGI Symbol;Acc:MGI:1913946]
ENSMUSG00000013622	chr5	31350685	31357006	7091	+	28.891	38.229	23.2773	22.0345	20.702	18.3125	27.4064	22.8171	24.1508	17.9808	20.1534	26.7799	21.0738	21.5247	22.3483	-0.224425	4.5785	0.552908	0.457132	0.999936	Atraid	protein_coding	all-trans retinoic acid induced differentiation factor [Source:MGI Symbol;Acc:MGI:1918918]
ENSMUSG00000013629	chr5	31357153	31380852	34303	+	462.549	290.962	509.716	669.477	478.101	590.35	372.974	556.705	324.222	490.666	472.859	440.212	464.214	495.543	516.914	-0.125762	8.89468	0.474018	0.491144	0.999936	Cad	protein_coding	carbamoyl-phosphate synthetase 2, aspartate transcarbamylase, and dihydroorotase [Source:MGI Symbol;Acc:MGI:1916969]
ENSMUSG00000013646	chr11	58144226	58161230	16007	+	52.1602	45.377	43.7501	51.7147	47.7871	42.9547	56.4613	40.5871	57.5266	28.9568	57.0392	56.3206	62.63	59.1219	41.1946	0.102582	5.63707	0.20825	0.648143	0.999936	Sh3bp5l	protein_coding	SH3 binding domain protein 5 like [Source:MGI Symbol;Acc:MGI:1933124]
ENSMUSG00000013653	chr11	58234613	58239526	926	+	6.40393	1.34025	0.560898	5.62809	5.57803	6.71621	1.23638	5.46769	0.829212	0	0.248808	1.65649	0.430077	1.70681	0.737264	-2.37227	1.46278	9.52373	0.00202832	0.0759561	1810065E05Rik	protein_coding	RIKEN cDNA 1810065E05 gene [Source:MGI Symbol;Acc:MGI:1917114]
ENSMUSG00000013662	chr19	32747050	32786812	2840	-	146.606	5.6801	0	86.0142	205.18	157.324	96.0254	141.739	131.119	0.0551558	122.849	142.665	128.969	132.799	148.236	0.124459	6.78433	0.0225975	0.880508	0.999936	Atad1	protein_coding	ATPase family, AAA domain containing 1 [Source:MGI Symbol;Acc:MGI:1915229]
ENSMUSG00000013663	chr19	32831987	32900650	13300	+	234.306	9.12646	0.186966	81.1294	238.705	286.139	433.351	268.18	173.357	83.8369	180.883	278.497	293.635	331.121	385.036	0.340302	7.77119	0.273959	0.600688	0.999936	Pten	protein_coding	phosphatase and tensin homolog [Source:MGI Symbol;Acc:MGI:109583]
ENSMUSG00000013698	chr1	174126859	174136935	7531	-	0.586619	1.21261	0.186966	4.88475	0	0	2.06063	0.315444	5.95996	19.5252	0.248808	0	1.18271	0	0.046079	1.67776	1.30808	1.85526	0.173172	0.924053	Pea15a	protein_coding	phosphoprotein enriched in astrocytes 15A [Source:MGI Symbol;Acc:MGI:104799]
ENSMUSG00000013701	chr14	32993348	33015084	5011	-	148.219	169.063	104.14	133.056	143.246	111.518	140.947	127.492	101.06	180.415	186.419	144.322	99.6166	101.84	107.088	-0.068282	7.06028	0.119126	0.729985	0.999936	Timm23	protein_coding	translocase of inner mitochondrial membrane 23 [Source:MGI Symbol;Acc:MGI:1858317]
ENSMUSG00000013707	chr3	94943443	94946282	1122	-	0.244425	0.191464	0.233708	0.212381	0.0575055	0.193272	1.03032	0.736035	16.066	0.772182	0.373212	0.759224	11.8271	0.568936	0.322553	3.64886	1.26	15.5452	8.05569e-05	0.00735072	Tnfaip8l2	protein_coding	tumor necrosis factor, alpha-induced protein 8-like 2 [Source:MGI Symbol;Acc:MGI:1917019]
ENSMUSG00000013736	chr6	106719114	106732468	7955	+	113.266	76.5857	73.3375	101.465	152.332	118.766	66.3523	123.496	105.88	81.9616	100.954	90.2096	138.485	80.1725	70.4087	-0.139601	6.64434	0.404163	0.524947	0.999936	Trnt1	protein_coding	tRNA nucleotidyl transferase, CCA-adding, 1 [Source:MGI Symbol;Acc:MGI:1917297]
ENSMUSG00000013787	chr17	35035414	35050997	24795	+	269.454	255.286	266.473	258.414	228.929	259.854	270.767	255.457	190.512	267.506	318.66	257.86	224.178	284.136	301.864	0.00325818	8.02788	0.000398237	0.984079	0.999936	Ehmt2	protein_coding	euchromatic histone lysine N-methyltransferase 2 [Source:MGI Symbol;Acc:MGI:2148922]
ENSMUSG00000013822	chr9	21917433	21921592	1918	-	73.6696	116.474	54.4071	60.3692	52.56	47.8832	73.7706	49.4721	53.4842	56.3141	65.934	75.3012	47.8998	58.4107	49.0281	-0.220033	5.97057	0.862547	0.353027	0.999936	Elof1	protein_coding	elongation factor 1 homolog (ELF1, S. cerevisiae) [Source:MGI Symbol;Acc:MGI:1913376]
ENSMUSG00000013833	chr10	79357452	79371683	14028	-	57.4398	70.0121	54.968	63.4487	50.8923	46.0471	66.5584	60.3023	58.9777	34.9136	82.7908	73.6447	64.8341	59.7857	64.1881	0.0745618	5.92681	0.116861	0.732464	0.999936	Med16	protein_coding	mediator complex subunit 16 [Source:MGI Symbol;Acc:MGI:2158394]
ENSMUSG00000013846	chr15	66934437	66945922	9678	-	53.4801	86.9247	100.307	49.9625	108.858	121.52	140.947	140.425	66.5443	293.981	114.638	139.214	74.4033	175.469	70.5009	0.375126	6.84832	1.56002	0.211662	0.990783	St3gal1	protein_coding	ST3 beta-galactoside alpha-2,3-sialyltransferase 1 [Source:MGI Symbol;Acc:MGI:98304]
ENSMUSG00000013858	chr10	79437693	79447075	13157	-	99.6275	129.621	89.0894	86.7575	73.2045	93.1089	112.51	91.6364	84.3205	105.127	114.203	99.8725	78.5966	97.4777	82.4814	-0.0666271	6.5866	0.128703	0.719781	0.999936	Tmem259	protein_coding	transmembrane protein 259 [Source:MGI Symbol;Acc:MGI:2177957]
ENSMUSG00000013878	chr8	27229840	27254343	13020	+	23.7092	21.6355	23.0903	28.459	24.2098	27.5896	20.8124	25.4458	27.8823	25.8681	22.7037	24.0191	31.1268	21.2877	22.8552	0.0150789	4.63729	0.00291491	0.956943	0.999936	Rnf170	protein_coding	ring finger protein 170 [Source:MGI Symbol;Acc:MGI:1924983]
ENSMUSG00000013973	chr1	173259276	173272462	14289	+	32.4107	32.8042	29.8211	28.8838	35.9984	27.7346	34.8247	26.9704	32.8575	34.9136	34.1489	25.5375	27.6324	25.7443	30.5965	-0.0756453	4.94699	0.095514	0.757281	0.999936	Dedd	protein_coding	death effector domain-containing [Source:MGI Symbol;Acc:MGI:1333874]
ENSMUSG00000013989	chr5	143635756	143640052	3832	-	0.39108	0	0.794606	2.44238	1.55265	1.98104	0.618189	1.99781	0.518258	1.93045	0.933029	0.690204	1.45151	2.0861	1.29021	0.0221208	0.477087	0.00108068	0.973775	0.999936	NA	NA	NA
ENSMUSG00000013997	chr1	173268139	173275777	12902	-	23.1226	26.0391	22.4359	26.7069	34.9058	20.1969	27.2003	29.1785	18.9164	29.9496	22.2683	25.7446	21.02	24.085	23.3621	-0.178978	4.65088	0.396645	0.528827	0.999936	Nit1	protein_coding	nitrilase 1 [Source:MGI Symbol;Acc:MGI:1350916]
ENSMUSG00000014039	chr16	98013074	98073457	28927	-	31.6286	20.2952	40.0575	40.6709	35.7684	36.4318	35.0307	40.9025	33.2203	40.3741	38.1298	28.8505	43.6528	45.2778	34.0524	0.0782909	5.18481	0.10742	0.743101	0.999936	Prdm15	protein_coding	PR domain containing 15 [Source:MGI Symbol;Acc:MGI:1930121]
ENSMUSG00000014074	chr16	32277545	32301520	14099	+	74.354	68.9271	95.2592	83.9434	94.194	87.2624	62.6432	82.804	79.5526	73.7434	96.6618	88.5531	90.1549	96.3398	102.48	0.116812	6.41663	0.404754	0.524644	0.999936	Rnf168	protein_coding	ring finger protein 168 [Source:MGI Symbol;Acc:MGI:1917488]
ENSMUSG00000014075	chr16	32419788	32429185	3716	+	1.36878	0.574393	6.21662	0	0	0	0.412126	0.893757	3.00589	5.35012	0	0	1.88159	0.331879	0	0.29977	0.581696	0.0569652	0.811358	0.999936	Tctex1d2	protein_coding	Tctex1 domain containing 2 [Source:MGI Symbol;Acc:MGI:1913311]
ENSMUSG00000014077	chr2	119373433	119412763	7435	+	131.207	100.646	106.384	129.977	111.388	99.4385	131.056	131.803	129.927	131.381	146.175	152.328	125.475	139.389	96.0287	0.13656	6.95674	0.654148	0.418634	0.999936	Chp1	protein_coding	calcineurin-like EF hand protein 1 [Source:MGI Symbol;Acc:MGI:1927185]
ENSMUSG00000014164	chr13	58024533	58214953	4974	-	0.928814	0.702035	2.10337	5.15023	0.805077	0.628135	2.88488	2.05038	3.52415	8.27338	2.36367	3.382	3.60189	2.65503	0.691185	0.859693	1.44428	1.86324	0.172251	0.92287	Klhl3	protein_coding	kelch-like 3 [Source:MGI Symbol;Acc:MGI:2445185]
ENSMUSG00000014177	chr11	62692957	62730282	3523	+	23.6603	19.7208	27.4373	31.22	27.7751	22.178	22.873	21.3976	27.6231	31.0527	21.2109	16.3578	28.2776	16.7836	29.0298	-0.0400692	4.61849	0.0182686	0.892484	0.999936	Tvp23b	protein_coding	trans-golgi network vesicle protein 23B [Source:MGI Symbol;Acc:MGI:1914760]
ENSMUSG00000014195	chr11	100444132	100481482	9775	-	311.446	363.846	282.272	474.14	305.412	229.317	246.451	264.184	265.141	324.041	292.349	278.497	242.563	258.107	293.938	-0.179013	8.20965	0.982276	0.321638	0.999936	Dnajc7	protein_coding	DnaJ (Hsp40) homolog, subfamily C, member 7 [Source:MGI Symbol;Acc:MGI:1928373]
ENSMUSG00000014198	chr11	100487533	100553769	8720	-	0.244425	0.765857	1.21528	0.424761	0.287527	0.289908	0.824252	0.315444	0.103652	2.15108	0.124404	0.414122	0.107519	0.379291	1.52061	0.303606	-0.47422	0.171242	0.67901	0.999936	Zfp385c	protein_coding	zinc finger protein 385C [Source:MGI Symbol;Acc:MGI:3608347]
ENSMUSG00000014226	chr1	162133056	162142908	1442	-	233.817	262.753	210.43	182.329	271.943	191.629	163.82	215.238	175.171	186.813	200.663	209.891	152.839	165.892	186.021	-0.27861	7.65482	2.52793	0.111847	0.80185	Cacybp	protein_coding	calcyclin binding protein [Source:MGI Symbol;Acc:MGI:1270839]
ENSMUSG00000014232	chr16	3908801	3941147	4822	+	16.2298	38.8672	28.6526	25.114	27.0276	25.1254	27.4064	24.3417	27.1567	25.1511	27.7421	25.8136	26.6648	28.2097	21.2885	-0.0641777	4.72801	0.0509386	0.821438	0.999936	Cluap1	protein_coding	clusterin associated protein 1 [Source:MGI Symbol;Acc:MGI:1924029]
ENSMUSG00000014243	chr11	62080726	62094877	732	-	5.67065	10.5305	3.36539	9.23856	8.33829	4.78349	9.4789	5.52026	3.52415	5.6259	3.66991	4.96947	3.0643	2.37057	6.77362	-0.759711	2.54698	2.12669	0.144754	0.884526	Zswim7	protein_coding	zinc finger SWIM-type containing 7 [Source:MGI Symbol;Acc:MGI:1916997]
ENSMUSG00000014245	chr11	62271787	62329795	7859	+	27.2289	19.1464	25.2404	32.8659	29.4428	22.3713	28.2306	28.1796	24.5136	29.5635	25.1918	26.4348	27.5249	23.8479	25.5739	-0.0502949	4.72503	0.0347823	0.852053	0.999936	Pigl	protein_coding	phosphatidylinositol glycan anchor biosynthesis, class L [Source:MGI Symbol;Acc:MGI:2681271]
ENSMUSG00000014294	chr18	36902020	36904202	529	-	80.318	162.043	65.4849	59.5728	61.2433	52.9566	82.0131	59.0931	67.3217	70.7649	60.3359	73.3687	51.0716	56.2772	61.4233	-0.345704	6.15808	1.95443	0.16211	0.909544	Ndufa2	protein_coding	NADH dehydrogenase (ubiquinone) 1 alpha subcomplex, 2 [Source:MGI Symbol;Acc:MGI:1343103]
ENSMUSG00000014301	chr16	4616464	4624988	1844	-	10.5103	28.0814	15.191	20.2823	16.7916	11.9829	29.6731	13.9847	16.066	19.1391	19.407	19.5328	12.8485	15.4087	12.81	-0.180954	4.12591	0.242319	0.622536	0.999936	Pam16	protein_coding	presequence translocase-asssociated motor 16 homolog (S. cerevisiae) [Source:MGI Symbol;Acc:MGI:1913699]
ENSMUSG00000014303	chr16	4594713	4624924	8915	+	2.29759	2.99961	4.01977	8.65451	0.460044	0.724771	6.38796	4.78423	6.841	7.61151	9.7035	2.89886	2.5267	4.12478	7.28048	0.615638	2.26183	0.975534	0.323304	0.999936	Glis2	protein_coding	GLIS family zinc finger 2 [Source:MGI Symbol;Acc:MGI:1932535]
ENSMUSG00000014313	chr15	35855641	35868001	5333	-	258.015	517.592	224.359	213.177	199.774	202.549	247.482	190.791	230.625	204.738	224.984	261.587	178.858	199.08	217.032	-0.28209	7.90555	1.65806	0.197866	0.972789	Cox6c	protein_coding	cytochrome c oxidase subunit VIc [Source:MGI Symbol;Acc:MGI:104614]
ENSMUSG00000014349	chr11	95908746	95926702	3997	-	103.734	107.603	105.168	142.72	110.756	98.6654	112.717	103.36	88.7776	118.751	92.3077	100.218	87.2519	96.5294	116.442	-0.172055	6.72588	1.0266	0.310958	0.999936	Ube2z	protein_coding	ubiquitin-conjugating enzyme E2Z (putative) [Source:MGI Symbol;Acc:MGI:1343160]
ENSMUSG00000014351	chr11	95885859	95892145	1259	+	0.0488849	0	0	0	0.172516	0.048318	1.03032	0	1.29564	0	0.31101	0.276081	0.913913	0.189645	0.046079	1.75577	-1.46058	2.51274	0.112929	0.804713	Gip	protein_coding	gastric inhibitory polypeptide [Source:MGI Symbol;Acc:MGI:107504]
ENSMUSG00000014353	chr2	128643854	128679997	11848	+	19.8962	15.381	22.6696	19.7514	21.7946	18.5541	11.3335	26.8127	21.1967	25.8681	25.3162	17.3931	23.4392	24.8435	27.2327	0.244236	4.434	0.6221	0.430268	0.999936	Tmem87b	protein_coding	transmembrane protein 87B [Source:MGI Symbol;Acc:MGI:1919727]
ENSMUSG00000014355	chr2	128435840	128513127	24765	-	322.347	197.783	412.12	399.063	472.005	433.654	287.458	442.725	292.919	490.391	412.896	301.55	431.098	429.641	409.228	0.065688	8.57778	0.11696	0.732355	0.999936	Anapc1	protein_coding	anaphase promoting complex subunit 1 [Source:MGI Symbol;Acc:MGI:103097]
ENSMUSG00000014402	chr7	54144319	54175339	4876	-	78.0204	99.4976	71.7015	67.8556	58.8856	71.8006	104.268	65.77	87.741	61.94	69.4173	71.6431	63.4363	59.8331	80.6844	-0.154293	6.21728	0.583578	0.444913	0.999936	Tsg101	protein_coding	tumor susceptibility gene 101 [Source:MGI Symbol;Acc:MGI:106581]
ENSMUSG00000014418	chr7	54015836	54051434	36815	-	38.6191	25.5924	40.0108	44.069	41.0589	43.8245	38.3277	47.6846	44.1037	51.4052	44.972	33.0608	39.6746	51.299	39.9966	0.0977328	5.38029	0.194827	0.658929	0.999936	Hps5	protein_coding	Hermansky-Pudlak syndrome 5 homolog (human) [Source:MGI Symbol;Acc:MGI:2180307]
ENSMUSG00000014426	chr17	12420489	12511614	10626	-	39.7435	32.2936	57.1182	55.5375	61.5884	63.7315	29.8791	56.4644	45.2439	58.9064	55.7329	30.2309	54.8348	38.0239	99.0238	0.110592	5.70376	0.171086	0.679148	0.999936	Map3k4	protein_coding	mitogen-activated protein kinase kinase kinase 4 [Source:MGI Symbol;Acc:MGI:1346875]
ENSMUSG00000014444	chr8	125005598	125075229	45782	-	131.598	75.5645	128.96	111.341	146.351	178.1	109.213	169.866	105.569	231.158	144.619	129.482	154.666	166.556	146.531	0.199219	7.14846	0.959347	0.327352	0.999936	Piezo1	protein_coding	piezo-type mechanosensitive ion channel component 1 [Source:MGI Symbol;Acc:MGI:3603204]
ENSMUSG00000014453	chr14	63991674	64036024	2475	-	0.0977699	0	0	2.12381	0	1.83609	26.5821	0	137.286	0	0	0	8.60154	0	0.092158	2.45448	3.5344	1.78749	0.181233	0.943388	Blk	protein_coding	B lymphoid kinase [Source:MGI Symbol;Acc:MGI:88169]
ENSMUSG00000014470	chr8	124990047	124999964	2912	-	48.6405	35.74	26.5024	19.0612	33.5832	47.3517	73.3585	32.2278	58.2003	38.7194	51.0056	67.5019	49.19	68.1301	26.4033	0.354965	5.49393	1.49862	0.220884	0.996578	Rnf166	protein_coding	ring finger protein 166 [Source:MGI Symbol;Acc:MGI:1915968]
ENSMUSG00000014496	chr14	32513201	32643601	5229	-	81.149	55.5884	111.712	116.385	147.732	144.664	61.6129	112.298	87.8965	160.117	154.572	68.4682	112.358	84.1077	137.362	0.11349	6.77038	0.217396	0.641032	0.999936	Ankrd28	protein_coding	ankyrin repeat domain 28 [Source:MGI Symbol;Acc:MGI:2145661]
ENSMUSG00000014498	chr10	127814171	127845760	10614	+	152.619	44.9303	233.334	243.654	237.67	273.77	151.044	280.061	148.17	303.688	196.06	144.736	233.532	258.866	213.761	0.0581556	7.69538	0.0448885	0.832209	0.999936	Ankrd52	protein_coding	ankyrin repeat domain 52 [Source:MGI Symbol;Acc:MGI:2444029]
ENSMUSG00000014503	chr18	34569077	34602445	5434	+	0.684389	1.59553	1.63595	1.59285	0.402538	0.386544	0.206063	0.525739	0.414606	1.70983	0.933029	0.0690204	0.537596	1.13787	1.1059	-0.12131	0.0106921	0.0344012	0.852856	0.999936	Pkd2l2	protein_coding	polycystic kidney disease 2-like 2 [Source:MGI Symbol;Acc:MGI:1858231]
ENSMUSG00000014504	chr18	34490501	34496253	8212	+	78.9981	102.816	63.5685	70.9351	63.371	52.9566	56.6673	65.1391	68.3064	74.2398	66.7427	76.6816	55.5337	60.165	65.2479	-0.0892959	6.09666	0.189537	0.663303	0.999936	Srp19	protein_coding	signal recognition particle 19 [Source:MGI Symbol;Acc:MGI:1913634]
ENSMUSG00000014547	chr14	63456527	63575723	2011	+	0.831044	0.574393	2.71101	3.07952	6.38311	3.38226	1.03032	3.8379	11.0389	9.26618	11.2585	1.24237	16.9343	3.88773	7.60304	1.64472	2.51718	6.66299	0.00984355	0.210529	Wdfy2	protein_coding	WD repeat and FYVE domain containing 2 [Source:MGI Symbol;Acc:MGI:2442811]
ENSMUSG00000014550	chr6	92136706	92164919	7655	-	37.7881	25.9753	31.5505	37.8568	65.9013	40.2489	30.9095	58.5148	30.8363	46.4964	33.2158	28.0913	48.3837	32.3819	35.4808	-0.202395	5.28826	0.593288	0.44115	0.999936	Zfyve20	protein_coding	zinc finger, FYVE domain containing 20 [Source:MGI Symbol;Acc:MGI:1925537]
ENSMUSG00000014551	chr6	92119519	92134027	7274	-	53.1868	73.5222	50.7613	56.334	69.0641	44.7425	59.7583	62.5104	33.5313	51.6259	45.8428	51.9723	42.1475	48.644	42.7152	-0.407064	5.71884	3.74036	0.0531129	0.576073	Mrps25	protein_coding	mitochondrial ribosomal protein S25 [Source:MGI Symbol;Acc:MGI:1928140]
ENSMUSG00000014554	chr6	83430211	83456963	5517	-	15.6432	35.0379	24.4458	18.955	16.4466	14.0606	52.7521	17.8751	34.9824	16.4364	17.4165	24.7783	33.331	21.4773	25.4817	0.0110337	4.61864	0.000960792	0.975272	0.999936	Dguok	protein_coding	deoxyguanosine kinase [Source:MGI Symbol;Acc:MGI:1351602]
ENSMUSG00000014592	chr4	150433633	151235985	63400	-	9.82587	22.146	16.0323	11.734	12.4787	10.3884	13.3941	10.3045	12.2309	13.5683	9.5791	10.5601	12.2034	12.9433	15.0678	-0.144732	3.69858	0.132478	0.715876	0.999936	Camta1	protein_coding	calmodulin binding transcription activator 1 [Source:MGI Symbol;Acc:MGI:2140230]
ENSMUSG00000014601	chr3	107415450	107434628	6237	-	67.8523	57.4393	65.111	58.9356	61.8184	71.2691	58.934	73.8138	61.9836	48.9784	54.3023	47.555	63.4363	50.8723	65.1097	-0.226556	5.92493	1.36636	0.242439	0.999936	Strip1	protein_coding	striatin interacting protein 1 [Source:MGI Symbol;Acc:MGI:2443884]
ENSMUSG00000014602	chr1	94912033	94998442	33936	-	0	0	0.0467415	2.60166	0	0	0	4.52136	0.155477	0	0	0	0.0537596	0	0.092158	-4.14169	-0.654037	6.74364	0.00940826	0.206664	Kif1a	protein_coding	kinesin family member 1A [Source:MGI Symbol;Acc:MGI:108391]
ENSMUSG00000014606	chr11	70457698	70460981	4196	-	78.7537	106.646	75.955	90.368	79.1275	59.7694	115.395	70.6594	78.9825	105.293	57.5368	77.5099	55.695	63.4838	79.6706	-0.222589	6.31706	1.13829	0.286015	0.999936	Slc25a11	protein_coding	solute carrier family 25 (mitochondrial carrier oxoglutarate carrier), member 11 [Source:MGI Symbol;Acc:MGI:1915113]
ENSMUSG00000014633	chr8	119412585	119445355	6070	-	22.096	38.6758	19.538	31.7509	22.8297	18.1676	22.2548	22.4491	25.7574	10.8105	27.8043	24.2952	22.7403	19.8653	18.6159	-0.234594	4.54861	0.520912	0.470453	0.999936	Cmc2	protein_coding	COX assembly mitochondrial protein 2 [Source:MGI Symbol;Acc:MGI:1913781]
ENSMUSG00000014668	chr5	110564859	110600991	11062	+	110.773	67.4592	90.4916	138.525	101.037	93.1089	91.9041	89.1128	104.999	96.1918	107.298	97.9399	100.853	107.15	87.3197	0.0117819	6.63026	0.0042368	0.948102	0.999936	Chfr	protein_coding	checkpoint with forkhead and ring finger domains [Source:MGI Symbol;Acc:MGI:2444898]
ENSMUSG00000014748	chr6	83718875	83725806	6148	-	123.337	93.9451	96.0539	108.208	125.132	118.428	104.268	127.439	86.7045	137.614	104.997	99.3893	110.1	100.749	88.8864	-0.137158	6.76183	0.637678	0.424553	0.999936	Tex261	protein_coding	testis expressed gene 261 [Source:MGI Symbol;Acc:MGI:1096575]
ENSMUSG00000014763	chr17	15533210	15570544	4518	+	36.2237	17.8062	35.2431	32.5473	43.9917	39.9107	36.4732	40.1665	31.4582	42.5252	41.9863	33.1988	32.3633	40.3944	36.9554	0.0420788	5.17643	0.0290623	0.864635	0.999936	Fam120b	protein_coding	family with sequence similarity 120, member B [Source:MGI Symbol;Acc:MGI:1914794]
ENSMUSG00000014767	chr17	15636852	15665343	23450	+	61.6928	46.079	64.1294	66.6875	58.1955	56.6287	57.9037	63.5619	59.4442	60.1199	61.8287	67.2949	53.8671	67.087	56.3546	0.0115269	5.91134	0.00373654	0.951258	0.999936	Tbp	protein_coding	TATA box binding protein [Source:MGI Symbol;Acc:MGI:101838]
ENSMUSG00000014769	chr17	15612685	15635240	1036	-	217.489	306.087	176.356	200.487	186.49	142.973	223.578	172.6	208.495	224.484	192.142	215.689	150.634	164.233	189.892	-0.113512	7.63444	0.366625	0.544849	0.999936	Psmb1	protein_coding	proteasome (prosome, macropain) subunit, beta type 1 [Source:MGI Symbol;Acc:MGI:104884]
ENSMUSG00000014771	chr17	15656172	15664265	4722	-	41.7966	59.4815	36.8791	31.804	29.5003	31.6	48.2188	30.8083	55.039	32.6523	43.1059	45.4154	40.5885	38.3558	41.1946	0.0990482	5.34446	0.16317	0.686254	0.999936	Pdcd2	protein_coding	programmed cell death 2 [Source:MGI Symbol;Acc:MGI:104643]
ENSMUSG00000014776	chr8	107800347	107805839	2869	+	2.73756	3.95693	6.54381	4.67237	6.95816	0.48318	6.59402	5.41512	1.29564	7.22542	2.48808	0.276081	2.15038	0.379291	0.276474	-1.2564	1.7826	2.99513	0.0835153	0.707905	Nol3	protein_coding	nucleolar protein 3 (apoptosis repressor with CARD domain) [Source:MGI Symbol;Acc:MGI:1925938]
ENSMUSG00000014778	chr8	107853063	107871853	9501	-	27.3756	24.6989	28.2786	31.804	23.2322	27.8312	36.8853	28.4425	32.0802	43.4628	38.2542	25.0544	29.9441	34.4206	42.3927	0.271467	4.98355	1.17194	0.279002	0.999936	Fhod1	protein_coding	formin homology 2 domain containing 1 [Source:MGI Symbol;Acc:MGI:2679008]
ENSMUSG00000014782	chr8	107897174	107906762	19132	+	1.6132	3.95693	3.83281	4.08833	1.26512	1.063	8.86071	4.10077	7.56656	93.4892	5.78478	3.17494	4.78461	5.54712	6.86577	2.28496	3.352	10.1212	0.00146576	0.0602882	Plekhg4	protein_coding	pleckstrin homology domain containing, family G (with RhoGef domain) member 4 [Source:MGI Symbol;Acc:MGI:2142544]
ENSMUSG00000014786	chr8	107872158	107893781	5222	+	12.319	17.3594	21.9685	21.9283	14.6639	15.9933	38.3277	22.0811	32.5466	69.717	29.1727	18.7045	30.5355	30.4855	37.7848	0.764332	4.77627	5.48476	0.019183	0.322156	Slc9a5	protein_coding	solute carrier family 9 (sodium/hydrogen exchanger), member 5 [Source:MGI Symbol;Acc:MGI:2685542]
ENSMUSG00000014791	chr8	107829501	107835300	6881	+	6.99055	7.02035	5.04809	7.00856	7.47571	9.27706	7.21221	6.30887	5.70084	12.4652	6.22019	4.69338	6.93499	4.64631	6.95793	-0.0886358	2.81585	0.0342949	0.853081	0.999936	Elmo3	protein_coding	engulfment and cell motility 3 [Source:MGI Symbol;Acc:MGI:2679007]
ENSMUSG00000014813	chr14	69647295	69659861	4197	+	73.083	38.1014	17.1541	12.1588	181.257	64.6979	15.0426	144.526	23.4253	60.2853	53.8669	153.018	54.4585	149.014	51.332	0.167025	6.19466	0.114777	0.73477	0.999936	Stc1	protein_coding	stanniocalcin 1 [Source:MGI Symbol;Acc:MGI:109131]
ENSMUSG00000014837	chr8	107804310	107813428	6707	-	28.4999	27.3156	25.5209	32.7066	20.1844	28.0245	44.3036	27.6013	37.2109	25.3165	34.2733	28.5744	39.352	22.3307	32.1171	0.0796543	4.91975	0.0887735	0.765742	0.999936	4931428F04Rik	protein_coding	RIKEN cDNA 4931428F04 gene [Source:MGI Symbol;Acc:MGI:1921606]
ENSMUSG00000014846	chr8	107991393	107995426	3242	-	2.73756	1.787	1.72944	0.849522	0.63256	1.40122	0.618189	1.05148	0.98469	1.59952	2.86129	1.31139	0.215038	2.22833	1.751	0.157076	0.676003	0.0702176	0.79102	0.999936	Tppp3	protein_coding	tubulin polymerization-promoting protein family member 3 [Source:MGI Symbol;Acc:MGI:1915221]
ENSMUSG00000014850	chr13	92981836	93124958	11169	-	64.2348	53.8653	67.4013	63.3956	61.6459	77.5988	57.4916	73.4458	77.2204	70.5995	84.6568	67.9851	86.0691	74.9573	99.116	0.277648	6.17355	2.18359	0.139488	0.874489	Msh3	protein_coding	mutS homolog 3 (E. coli) [Source:MGI Symbol;Acc:MGI:109519]
ENSMUSG00000014856	chr8	107850262	107859119	3843	+	32.704	41.6115	25.2872	27.6626	23.3472	22.5645	48.4248	27.6539	30.3181	31.9352	27.12	33.1298	23.708	29.2528	21.4728	-0.172769	4.89631	0.393841	0.530287	0.999936	Tmem208	protein_coding	transmembrane protein 208 [Source:MGI Symbol;Acc:MGI:1913570]
ENSMUSG00000014859	chr8	107821563	107829269	1992	+	231.959	219.035	185.844	187.107	232.495	230.815	193.699	238.791	145.838	201.87	187.29	185.941	157.516	154.371	170.953	-0.35246	7.61129	4.60834	0.0318168	0.431103	E2f4	protein_coding	E2F transcription factor 4 [Source:MGI Symbol;Acc:MGI:103012]
ENSMUSG00000014867	chr2	26775560	26789448	4389	-	190.505	168.871	167.101	175.533	146.869	163.363	189.784	182.957	189.786	177.326	170.309	183.525	150.366	176.986	221.41	0.0419218	7.46916	0.0677442	0.79465	0.999936	Surf4	protein_coding	surfeit gene 4 [Source:MGI Symbol;Acc:MGI:98445]
ENSMUSG00000014873	chr2	26771887	26775703	10094	+	64.7726	56.0352	47.8633	52.2987	40.9439	45.6122	50.2794	50.0504	40.2168	45.0072	44.7232	53.0767	40.0509	48.2647	36.9554	-0.238843	5.58351	1.30329	0.253614	0.999936	Surf2	protein_coding	surfeit gene 2 [Source:MGI Symbol;Acc:MGI:98444]
ENSMUSG00000014905	chr12	45306884	45311055	1865	-	8.06602	4.65896	12.0126	4.19452	9.31589	10.3884	10.0971	9.41074	18.45	11.8585	11.0719	9.04167	14.9452	7.68063	3.27161	0.330689	3.28164	0.460682	0.497306	0.999936	Dnajb9	protein_coding	DnaJ (Hsp40) homolog, subfamily B, member 9 [Source:MGI Symbol;Acc:MGI:1351618]
ENSMUSG00000014907	chr8	69384116	69414463	5509	+	62.035	55.5246	57.6323	52.2987	54.0551	56.3388	51.3097	63.667	36.7963	56.0935	52.8716	64.8101	41.3411	50.9198	42.8535	-0.225481	5.74013	1.21496	0.270352	0.999936	Naf1	protein_coding	nuclear assembly factor 1 homolog (S. cerevisiae) [Source:MGI Symbol;Acc:MGI:2682306]
ENSMUSG00000014932	chr5	32913606	32989430	6795	+	0.537734	17.3594	8.31999	9.45094	0.0575055	0.338226	0	3.57503	0.0518258	44.6762	0.0622019	0.345102	0.215038	0.237057	4.97653	0.436225	2.61802	0.139499	0.70878	0.999936	Yes1	protein_coding	Yamaguchi sarcoma viral (v-yes) oncogene homolog 1 [Source:MGI Symbol;Acc:MGI:99147]
ENSMUSG00000014956	chr5	32761347	32819806	8816	+	300.3	253.116	350.094	489.006	294.831	305.128	199.469	303.299	335.779	339.484	325.751	310.661	293.904	287.17	349.325	0.0119985	8.30401	0.0044459	0.946838	0.999936	Ppp1cb	protein_coding	protein phosphatase 1, catalytic subunit, beta isoform [Source:MGI Symbol;Acc:MGI:104871]
ENSMUSG00000014959	chr2	70499633	70550693	9939	+	134.434	147.3	118.91	127.535	115.356	106.445	119.311	115.4	97.8471	114.062	128.882	132.795	94.1331	112.839	118.101	-0.138226	6.89834	0.667402	0.413959	0.999936	Gorasp2	protein_coding	golgi reassembly stacking protein 2 [Source:MGI Symbol;Acc:MGI:2135962]
ENSMUSG00000014980	chr1	154217865	154233818	3971	-	30.7975	44.8664	24.3991	21.0257	27.7751	20.0037	29.8791	29.0734	27.1049	28.6259	23.8855	30.0929	21.5038	21.7618	20.1365	-0.237006	4.74968	0.665749	0.414537	0.999936	Tsen15	protein_coding	tRNA splicing endonuclease 15 homolog (S. cerevisiae) [Source:MGI Symbol;Acc:MGI:1913887]
ENSMUSG00000015002	chr15	65618596	65705378	26731	+	60.7151	54.3758	98.3442	130.88	134.39	120.167	92.7284	115.242	121.48	136.731	114.203	121.545	123.11	154.94	111.465	0.298906	6.81598	2.10563	0.146757	0.888342	Efr3a	protein_coding	EFR3 homolog A (S. cerevisiae) [Source:MGI Symbol;Acc:MGI:1923990]
ENSMUSG00000015013	chr8	125135526	125139488	607	+	19.7006	26.4221	15.9389	16.9904	17.7117	10.5817	21.6366	16.5608	15.3923	24.5443	15.9237	17.7382	10.5369	16.2621	12.6717	-0.20613	4.11416	0.333804	0.563427	0.999936	Trappc2l	protein_coding	trafficking protein particle complex 2-like [Source:MGI Symbol;Acc:MGI:1916295]
ENSMUSG00000015016	chr8	125299405	125341780	4266	+	19.4073	3.12725	11.6854	26.3883	16.7341	6.81284	14.2184	21.713	20.3675	32.3213	36.2015	12.9068	19.0847	10.8098	1.05982	0.313754	4.0744	0.352869	0.552493	0.999936	Acsf3	protein_coding	acyl-CoA synthetase family member 3 [Source:MGI Symbol;Acc:MGI:2182591]
ENSMUSG00000015023	chr8	113498896	113521700	4032	-	88.1396	62.162	63.5217	69.8201	58.5406	75.811	73.1524	76.8631	296.288	58.2997	89.0732	81.306	270.572	72.5393	82.0206	0.9147	6.66427	8.55412	0.00344742	0.10626	Ddx19a	protein_coding	DEAD (Asp-Glu-Ala-Asp) box polypeptide 19a [Source:MGI Symbol;Acc:MGI:99526]
ENSMUSG00000015027	chr8	125102138	125135304	4550	-	16.3276	15.7001	17.2944	24.8485	22.4271	11.4031	34.8247	20.9244	27.7786	36.8441	22.1439	24.8473	27.5787	25.4599	21.1963	0.357299	4.53851	1.28304	0.257335	0.999936	Galns	protein_coding	galactosamine (N-acetyl)-6-sulfate sulfatase [Source:MGI Symbol;Acc:MGI:1355303]
ENSMUSG00000015083	chr2	25354171	25357239	5171	-	2.10205	2.42521	2.80449	1.64595	3.91037	1.73945	2.06063	2.20811	1.34747	3.14388	2.55028	2.82984	0.967673	2.5128	2.21179	-0.123982	1.27023	0.0558815	0.813128	0.999936	C8g	protein_coding	complement component 8, gamma polypeptide [Source:MGI Symbol;Acc:MGI:88237]
ENSMUSG00000015087	chr2	25438538	25464041	13299	-	92.6859	57.7584	54.5006	40.8302	111.216	110.552	69.6493	95.7371	81.9366	107.83	105.432	81.5821	81.6071	93.4477	3.68632	-0.0305617	6.31108	0.00612725	0.937608	0.999936	Rabl6	protein_coding	RAB, member of RAS oncogene family-like 6 [Source:MGI Symbol;Acc:MGI:2442633]
ENSMUSG00000015090	chr2	25322229	25325566	4478	-	0	0.382928	0.373932	0.212381	0.115011	0.048318	0.412126	0.368018	0.103652	4.57793	0.124404	0.0690204	0	0.0474113	1.56669	1.89798	-0.565011	3.51216	0.06092	0.621138	Ptgds	protein_coding	prostaglandin D2 synthase (brain) [Source:MGI Symbol;Acc:MGI:99261]
ENSMUSG00000015092	chr2	25413367	25417602	3453	+	80.8068	119.41	66.5599	64.2982	56.6429	56.1939	107.153	63.7722	65.4041	61.3885	76.5084	87.7249	53.6521	67.2293	52.9909	-0.238856	6.17504	1.11118	0.291827	0.999936	Edf1	protein_coding	endothelial differentiation-related factor 1 [Source:MGI Symbol;Acc:MGI:1891227]
ENSMUSG00000015094	chr2	25254871	25265014	14771	+	0.19554	0.127643	0.186966	0.10619	0	0.628135	1.44244	2.78642	0.155477	6.72901	0.124404	0.0690204	0.215038	0.0948226	0.092158	0.598895	-0.0932314	0.335362	0.562518	0.999936	Npdc1	protein_coding	neural proliferation, differentiation and control 1 [Source:MGI Symbol;Acc:MGI:1099802]
ENSMUSG00000015095	chr2	25356270	25360991	10765	+	58.9064	56.6096	52.0701	59.0418	53.9976	53.8263	65.9402	57.8839	45.9176	60.2302	57.7856	55.5614	49.0825	53.4326	45.8025	-0.151307	5.78647	0.630963	0.427002	0.999936	Fbxw5	protein_coding	F-box and WD-40 domain protein 5 [Source:MGI Symbol;Acc:MGI:1354731]
ENSMUSG00000015112	chr6	5991219	6167173	6079	-	8.31044	3.06343	12.7137	0	7.47571	0.048318	23.0791	17.0865	41.9271	39.1606	13.0002	16.3578	37.793	19.7231	1.05982	1.41923	3.99286	3.07801	0.0793577	0.694675	Slc25a13	protein_coding	solute carrier family 25 (mitochondrial carrier, adenine nucleotide translocator), member 13 [Source:MGI Symbol;Acc:MGI:1354721]
ENSMUSG00000015120	chr17	25398861	25411567	13259	-	313.89	329.701	303.68	280.449	241.523	313.777	356.283	302.3	350.446	307.384	297.574	304.311	320.407	306.704	277.995	-0.00809073	8.2648	0.00268996	0.958636	0.999936	Ube2i	protein_coding	ubiquitin-conjugating enzyme E2I [Source:MGI Symbol;Acc:MGI:107365]
ENSMUSG00000015126	chr17	25377115	25379743	2075	+	33.6328	44.7388	26.7829	29.4147	29.7878	28.2661	40.8005	28.7579	34.6714	28.7362	32.2206	31.5423	24.6757	28.2097	28.4768	-0.166537	4.97833	0.42321	0.51534	0.999936	Tsr3	protein_coding	TSR3 20S rRNA accumulation [Source:MGI Symbol;Acc:MGI:1915577]
ENSMUSG00000015127	chr17	25325342	25371388	20585	+	43.1165	37.3993	49.3591	37.2728	80.9677	42.085	57.6977	46.0548	86.0308	33.3141	95.1067	115.471	78.489	124.739	104.692	0.86975	6.10857	11.1522	0.000839338	0.0401889	Unkl	protein_coding	unkempt-like (Drosophila) [Source:MGI Symbol;Acc:MGI:1921404]
ENSMUSG00000015133	chr7	73371798	73533236	28395	-	0.586619	0.127643	0.233708	0	0.0575055	0.434862	2.47276	0.998905	1.8139	0.772182	0.124404	0.552163	0.483837	0.521525	0.184316	0.140021	-0.605163	0.0294317	0.863786	0.999936	Lrrk1	protein_coding	leucine-rich repeat kinase 1 [Source:MGI Symbol;Acc:MGI:2142227]
ENSMUSG00000015134	chr7	73535778	73572403	7367	-	0.19554	1.21261	0.420674	1.64595	0.230022	0.193272	0.618189	0.315444	0.259129	1.04796	0.435413	0.207061	0.0537596	0.426702	0.230395	-0.700947	-0.738796	0.957521	0.327812	0.999936	Aldh1a3	protein_coding	aldehyde dehydrogenase family 1, subfamily A3 [Source:MGI Symbol;Acc:MGI:1861722]
ENSMUSG00000015143	chr12	81268529	81361358	6403	-	425.935	344.444	464.751	371.507	384.769	460.664	323.519	345.411	302.352	233.42	195.998	231.356	352.824	188.839	374.346	-0.564896	8.38759	8.67257	0.00323036	0.101312	Actn1	protein_coding	actinin, alpha 1 [Source:MGI Symbol;Acc:MGI:2137706]
ENSMUSG00000015149	chr7	29551754	29573684	10583	+	38.7169	37.8461	38.4683	38.3878	41.4039	35.852	42.6551	41.218	31.3028	49.199	40.4312	41.8263	28.3851	42.4331	38.9828	-0.0426651	5.29418	0.0364884	0.84851	0.999936	Sirt2	protein_coding	sirtuin 2 [Source:MGI Symbol;Acc:MGI:1927664]
ENSMUSG00000015165	chr7	29593560	29607285	23949	+	753.904	843.846	709.91	686.998	614.561	567.592	733.997	622.107	683.945	579.633	666.183	734.791	666.189	643.04	599.304	-0.109066	9.40003	0.497745	0.480493	0.999936	Hnrnpl	protein_coding	heterogeneous nuclear ribonucleoprotein L [Source:MGI Symbol;Acc:MGI:104816]
ENSMUSG00000015176	chr19	46150353	46160018	6044	+	469.833	420.328	404.782	417.912	495.64	425.054	313.422	477.634	333.499	436.338	446.548	462.436	376.855	422.625	411.44	-0.0812251	8.72096	0.259414	0.610523	0.999936	Nolc1	protein_coding	nucleolar and coiled-body phosphoprotein 1 [Source:MGI Symbol;Acc:MGI:1918019]
ENSMUSG00000015189	chr6	4550840	4593381	4977	+	48.005	28.4005	61.0912	55.0066	19.3218	76.1976	60.5825	27.2859	67.3217	76.8872	44.661	43.2758	80.962	46.9846	68.4734	0.355821	5.7459	1.5687	0.210395	0.989453	Casd1	protein_coding	CAS1 domain containing 1 [Source:MGI Symbol;Acc:MGI:2384865]
ENSMUSG00000015202	chr10	3134304	3227478	6001	+	4.79072	8.67971	0.140225	0	15.469	9.66361	12.1577	8.14896	18.9164	12.024	1.86606	1.31139	10.7519	2.41798	11.9345	0.157074	2.98984	0.0370193	0.847426	0.999936	Cnksr3	protein_coding	Cnksr family member 3 [Source:MGI Symbol;Acc:MGI:2674130]
ENSMUSG00000015214	chrX	68617935	68672371	17502	+	52.0625	33.953	55.2952	54.9535	68.7766	54.0679	33.3822	55.7284	50.3747	68.1726	71.781	66.5356	57.8453	77.0434	49.8114	0.276628	5.82822	1.61033	0.204445	0.980789	Mtmr1	protein_coding	myotubularin related protein 1 [Source:MGI Symbol;Acc:MGI:1858271]
ENSMUSG00000015217	chrX	68809093	68813851	8067	+	62.1328	72.6926	49.8732	43.5911	46.5219	51.0239	42.449	47.6846	55.2981	28.1846	40.058	48.8664	56.5014	33.9465	63.4969	-0.185626	5.64139	0.587093	0.443545	0.999936	Hmgb3	protein_coding	high mobility group box 3 [Source:MGI Symbol;Acc:MGI:1098219]
ENSMUSG00000015222	chr1	66221847	66489157	56778	+	8.75041	14.1683	0	56.0685	56.1829	2.65749	0	5.67799	0	0	0	0	3.11806	0	1.38237	-4.78916	3.34948	9.19931	0.00242106	0.0841337	Map2	protein_coding	microtubule-associated protein 2 [Source:MGI Symbol;Acc:MGI:97175]
ENSMUSG00000015243	chr4	53043659	53172767	11037	-	0.0488849	0.191464	0.934831	0.371666	0	0	0.206063	1.36692	0	7.88729	0	0	0.0537596	0	0	1.44627	-0.225813	1.0179	0.313019	0.999936	Abca1	protein_coding	ATP-binding cassette, sub-family A (ABC1), member 1 [Source:MGI Symbol;Acc:MGI:99607]
ENSMUSG00000015247	chr4	53024752	53034932	2844	+	17.6964	24.5074	22.3425	19.0081	13.3988	12.8043	22.2548	21.1873	27.4677	17.705	11.694	22.3626	17.3644	15.4561	20.1365	-0.044208	4.25808	0.0167944	0.896888	0.999936	Nipsnap3b	protein_coding	nipsnap homolog 3B (C. elegans) [Source:MGI Symbol;Acc:MGI:1913786]
ENSMUSG00000015289	chrX	71596615	71598957	3504	-	33.6328	57.5669	34.542	30.9545	28.5802	27.9761	41.4187	29.8094	24.8764	28.5707	25.6272	35.9596	21.8264	27.8779	27.8317	-0.401366	5.00022	2.24793	0.133793	0.86162	Lage3	protein_coding	L antigen family, member 3 [Source:MGI Symbol;Acc:MGI:1913442]
ENSMUSG00000015290	chrX	71611057	71614012	7108	-	59.2974	66.119	50.2004	37.8568	51.2949	47.7865	53.7825	48.6835	38.2992	48.8681	59.0918	59.9097	38.8144	50.9672	58.336	-0.0654857	5.68772	0.0895383	0.764765	0.999936	Ubl4	protein_coding	ubiquitin-like 4 [Source:MGI Symbol;Acc:MGI:95049]
ENSMUSG00000015291	chrX	71550337	71557201	13326	+	89.3617	78.628	70.9069	74.0146	60.3808	95.8147	103.444	87.0099	96.1368	92.8824	76.9438	53.7669	74.4571	69.9791	91.0521	-0.0840826	6.34108	0.184433	0.667591	0.999936	Gdi1	protein_coding	guanosine diphosphate (GDP) dissociation inhibitor 1 [Source:MGI Symbol;Acc:MGI:99846]
ENSMUSG00000015314	chr1	173847646	173879083	4938	+	114.146	25.4647	20.0989	63.1832	93.2739	195.736	45.1278	117.976	232.128	0	91.3746	85.5853	104.993	98.8526	24.0993	0.0848134	6.46049	0.016163	0.898834	0.999936	Slamf6	protein_coding	SLAM family member 6 [Source:MGI Symbol;Acc:MGI:1353620]
ENSMUSG00000015316	chr1	173697258	173731315	5439	+	8.70152	7.72239	21.1272	20.4416	15.354	14.9303	26.9943	7.83352	10.5725	5.07434	13.3734	10.8362	14.6226	12.9907	12.6717	-0.435082	3.75881	0.981204	0.321902	0.999936	Slamf1	protein_coding	signaling lymphocytic activation molecule family member 1 [Source:MGI Symbol;Acc:MGI:1351314]
ENSMUSG00000015335	chr2	29946464	29949168	4681	-	15.2521	17.1041	8.22651	12.7428	10.5235	8.60061	17.5154	14.1424	11.1944	15.7194	12.8136	11.4574	8.76282	10.3357	9.49228	-0.220805	3.62104	0.292587	0.588568	0.999936	Zdhhc12	protein_coding	zinc finger, DHHC domain containing 12 [Source:MGI Symbol;Acc:MGI:1913470]
ENSMUSG00000015337	chr2	30027013	30029589	1063	+	13.6389	21.3802	7.10471	7.06166	7.13068	1.063	12.7759	9.09529	4.76797	16.3813	10.0145	12.9758	4.51581	10.6201	0.046079	-0.268344	3.21357	0.153832	0.6949	0.999936	Endog	protein_coding	endonuclease G [Source:MGI Symbol;Acc:MGI:1261433]
ENSMUSG00000015341	chr8	24351825	24367546	4544	-	112.435	121.069	95.3527	86.1734	89.766	93.3021	104.268	97.735	117.074	94.4268	102.198	124.513	101.821	103.12	92.2041	0.0430202	6.68247	0.0607381	0.805333	0.999936	Golga7	protein_coding	golgi autoantigen, golgin subfamily a, 7 [Source:MGI Symbol;Acc:MGI:1931029]
ENSMUSG00000015342	chrX	8849882	8890376	5076	+	2.29759	1.59553	15.0508	9.98189	0	0	4.12126	5.46769	1.71025	30.5012	0.0622019	0	2.09663	0.142234	0	-0.0287369	2.29718	0.000523796	0.981741	0.999936	Xk	protein_coding	Kell blood group precursor (McLeod phenotype) homolog [Source:MGI Symbol;Acc:MGI:103569]
ENSMUSG00000015355	chr1	173612140	173635389	2101	+	0	0	0.747865	0.371666	22.8872	11.548	0.412126	3.99562	1.29564	0	3.48331	7.17812	0.430077	9.05556	0	-0.738405	2.1119	0.362912	0.546893	0.999936	Cd48	protein_coding	CD48 antigen [Source:MGI Symbol;Acc:MGI:88339]
ENSMUSG00000015357	chr9	65142067	65178465	7550	+	62.6216	57.1201	56.1366	56.2278	53.0776	59.5761	55.431	59.1457	58.5631	77.9352	57.9722	65.4313	48.2224	66.4707	61.1008	0.0855595	5.90212	0.202055	0.653067	0.999936	Clpx	protein_coding	caseinolytic peptidase X (E.coli) [Source:MGI Symbol;Acc:MGI:1346017]
ENSMUSG00000015363	chr15	88905554	88917507	14235	+	90.5838	99.3061	78.8062	82.4568	74.5271	85.0398	94.9951	97.1566	114.535	97.2397	90.1928	87.7249	83.0048	97.1458	105.014	0.105747	6.52395	0.36736	0.544447	0.999936	Trabd	protein_coding	TraB domain containing [Source:MGI Symbol;Acc:MGI:1915226]
ENSMUSG00000015377	chr15	89012647	89026905	4607	-	28.451	37.9737	26.5492	35.0428	24.7849	28.5076	37.9156	35.4348	38.8693	36.6786	35.1441	29.3337	37.9005	28.7313	31.7945	0.0713814	5.04327	0.0853516	0.770172	0.999936	Dennd6b	protein_coding	DENN/MADD domain containing 6B [Source:MGI Symbol;Acc:MGI:1916690]
ENSMUSG00000015451	chr17	34946037	34960409	30510	-	0.879929	0.702035	0.888089	1.38047	0.460044	1.01468	0.618189	1.4195	0.777387	0.882493	1.11963	0.414122	1.23647	0.521525	1.15198	-0.113662	0.039628	0.0440653	0.833732	0.999936	C4a	processed_transcript	complement component 4A (Rodgers blood group) [Source:MGI Symbol;Acc:MGI:98320]
ENSMUSG00000015452	chr17	34734807	34737879	18724	+	8.1149	22.4651	10.2364	10.3005	4.77295	6.76453	11.5395	8.09639	11.7126	6.06714	8.58387	6.28085	11.6121	6.11606	8.38638	-0.325846	3.25295	0.451915	0.501427	0.999936	Ager	protein_coding	advanced glycosylation end product-specific receptor [Source:MGI Symbol;Acc:MGI:893592]
ENSMUSG00000015461	chr17	34784091	34792019	6034	+	86.233	82.8402	81.8444	75.5013	63.0835	69.2398	73.9766	73.3932	65.0932	85.8776	76.8194	74.9561	62.8988	72.3023	71.8372	-0.0868968	6.22086	0.228836	0.632389	0.999936	Atf6b	protein_coding	activating transcription factor 6 beta [Source:MGI Symbol;Acc:MGI:105121]
ENSMUSG00000015467	chr17	34750294	34752916	5919	-	3.86191	7.91385	4.06651	3.87595	2.41523	3.76881	3.9152	3.15444	3.47233	2.75779	3.85652	2.62277	3.70941	3.27138	4.00887	-0.318166	1.96461	0.380533	0.537318	0.999936	Egfl8	protein_coding	EGF-like domain 8 [Source:MGI Symbol;Acc:MGI:1932094]
ENSMUSG00000015468	chr17	34701213	34725448	18569	+	0.19554	2.6805	0.654381	1.75214	0.345033	0.531498	0.412126	0.578313	0.310955	0.827338	0.497615	0.621183	0.215038	0.521525	0.46079	-0.911679	-0.287884	1.89185	0.168993	0.916586	Notch4	protein_coding	notch 4 [Source:MGI Symbol;Acc:MGI:107471]
ENSMUSG00000015474	chr17	34753607	34765455	11962	-	33.1929	52.2059	37.1128	34.1933	31.168	30.537	34.2065	24.4995	21.0413	37.3405	32.2828	31.1972	24.2456	33.8517	29.767	-0.244886	5.02982	0.871356	0.35058	0.999936	Ppt2	protein_coding	palmitoyl-protein thioesterase 2 [Source:MGI Symbol;Acc:MGI:1860075]
ENSMUSG00000015476	chr17	34766478	34770071	2806	+	38.3258	72.2458	46.2741	44.1752	27.6601	22.7095	51.5158	15.9299	38.0401	34.8033	59.4028	36.3737	29.9979	33.8043	45.1114	-0.0396703	5.3201	0.0171751	0.895733	0.999936	Prrt1	protein_coding	proline-rich transmembrane protein 1 [Source:MGI Symbol;Acc:MGI:1932118]
ENSMUSG00000015478	chr17	34738036	34740635	2851	-	39.5968	55.6523	36.9726	34.9897	29.0403	34.3541	53.9885	32.5433	38.8693	43.9592	37.3834	38.2373	29.084	34.7525	40.9642	-0.105678	5.27808	0.191346	0.661799	0.999936	Rnf5	protein_coding	ring finger protein 5 [Source:MGI Symbol;Acc:MGI:1860076]
ENSMUSG00000015488	chr2	26865446	26876609	9988	+	37.7392	45.9514	49.733	44.1221	35.9984	43.7761	55.431	47.7371	42.0825	32.4868	39.747	48.1072	36.9866	51.2042	52.484	-0.0785696	5.47207	0.126312	0.722287	0.999936	Cacfd1	protein_coding	calcium channel flower domain containing 1 [Source:MGI Symbol;Acc:MGI:1924317]
ENSMUSG00000015501	chr10	13686185	13871182	9766	+	55.24	16.9765	58.053	110.703	30.0754	112.436	46.1581	46.5279	87.9483	17.0432	15.4261	28.6435	140.259	22.7574	27.2788	-0.308584	5.77455	0.462498	0.496459	0.999936	Hivep2	protein_coding	human immunodeficiency virus type I enhancer binding protein 2 [Source:MGI Symbol;Acc:MGI:1338076]
ENSMUSG00000015522	chr3	95238310	95301162	25778	+	69.6611	50.4189	80.115	66.7406	84.073	70.0128	63.4674	87.3779	62.5537	103.748	79.9917	81.9272	74.2958	94.1115	80.9148	0.179488	6.26075	0.865944	0.352081	0.999936	Arnt	protein_coding	aryl hydrocarbon receptor nuclear translocator [Source:MGI Symbol;Acc:MGI:88071]
ENSMUSG00000015536	chr13	115608452	115619214	9179	+	23.7581	26.3582	18.2292	23.2026	26.7976	16.2832	17.7214	24.7098	25.7574	25.0959	20.4022	26.987	21.0738	20.9558	15.8051	-0.0208934	4.48414	0.0047463	0.945074	0.999936	Mocs2	protein_coding	molybdenum cofactor synthesis 2 [Source:MGI Symbol;Acc:MGI:1336894]
ENSMUSG00000015542	chr11	115044146	115049173	7484	-	6.01285	11.5517	7.66561	12.265	11.8461	5.02508	7.8304	8.41183	5.44171	8.32853	8.39726	8.35146	6.45115	6.96946	7.4648	-0.295182	3.04573	0.404856	0.524592	0.999936	Nat9	protein_coding	N-acetyltransferase 9 (GCN5-related, putative) [Source:MGI Symbol;Acc:MGI:1913426]
ENSMUSG00000015568	chr8	71404390	71431347	13334	+	0.782159	0.638214	0.841348	1.32738	1.49514	1.5945	0.618189	1.57722	1.50295	2.20623	1.43064	1.03531	1.29023	1.89645	1.79708	0.472606	0.564931	0.824126	0.363977	0.999936	Lpl	protein_coding	lipoprotein lipase [Source:MGI Symbol;Acc:MGI:96820]
ENSMUSG00000015575	chr17	26813341	26836589	3606	+	60.764	74.0328	43.0957	59.8382	56.3554	45.9505	77.8918	48.9463	49.6491	72.5299	54.4889	58.9434	43.4378	44.7563	47.2771	-0.169101	5.80626	0.611807	0.434108	0.999936	Atp6v0e	protein_coding	ATPase, H+ transporting, lysosomal V0 subunit E [Source:MGI Symbol;Acc:MGI:1328318]
ENSMUSG00000015597	chr17	46520680	46557869	25804	+	14.5677	14.296	36.5986	34.0871	26.2225	38.3645	13.6002	24.8149	7.41109	44.1798	18.163	9.59383	16.2892	15.9302	40.9182	-0.255068	4.57579	0.386755	0.53401	0.999936	Zfp318	protein_coding	zinc finger protein 318 [Source:MGI Symbol;Acc:MGI:1889348]
ENSMUSG00000015605	chr17	46683788	46693111	4093	-	68.4878	74.671	66.8871	60.2099	54.8602	78.6135	98.086	66.4009	60.1179	73.8537	56.7282	53.9739	54.1359	42.0538	62.3449	-0.330399	6.01953	2.61885	0.105601	0.787797	Srf	protein_coding	serum response factor [Source:MGI Symbol;Acc:MGI:106658]
ENSMUSG00000015619	chr2	9778705	9811661	7528	-	173.444	191.081	152.751	100.881	95.2291	91.9492	343.095	153.568	232.853	266.403	197.491	274.425	143.646	239.759	150.172	0.378151	7.54331	2.18865	0.139031	0.873286	Gata3	protein_coding	GATA binding protein 3 [Source:MGI Symbol;Acc:MGI:95663]
ENSMUSG00000015647	chr2	179911078	179960564	23745	-	0.342195	0.127643	0.233708	2.01762	0.287527	0.193272	1.85457	0.946331	0.207303	0.496403	0.622019	0.483143	1.39775	0.568936	4.56182	0.718409	0.073931	0.885701	0.346645	0.999936	Lama5	protein_coding	laminin, alpha 5 [Source:MGI Symbol;Acc:MGI:105382]
ENSMUSG00000015656	chr9	40609067	40613283	11946	+	854.069	609.111	1096.42	975.677	1027.05	819.039	671.147	707.488	627.092	949.287	792.266	671.775	545.23	709.368	869.281	-0.225027	9.63531	1.645	0.199641	0.972789	Hspa8	protein_coding	heat shock protein 8 [Source:MGI Symbol;Acc:MGI:105384]
ENSMUSG00000015659	chr17	6042196	6079741	8053	-	9.4348	3.12725	14.6301	13.4862	18.6318	15.7034	9.68496	15.299	9.27681	16.6571	17.0433	17.1171	13.9775	27.9253	12.257	0.360794	3.85086	0.708417	0.39997	0.999936	Serac1	protein_coding	serine active site containing 1 [Source:MGI Symbol;Acc:MGI:2447813]
ENSMUSG00000015668	chrX	97818222	97821907	4977	-	38.9613	42.6327	27.0633	30.0519	33.4682	27.7346	30.4973	32.4907	33.9977	43.7937	24.0721	37.133	28.7076	27.4986	23.7768	-0.105921	5.01323	0.168089	0.681816	0.999936	Pdzd11	protein_coding	PDZ domain containing 11 [Source:MGI Symbol;Acc:MGI:1919871]
ENSMUSG00000015671	chr13	14705521	14719674	5334	+	300.447	396.012	253.479	247.53	232.782	218.591	290.343	240.158	271.774	237.005	254.468	295.2	203.158	225.014	216.018	-0.1944	8.0213	1.16684	0.280052	0.999936	Psma2	protein_coding	proteasome (prosome, macropain) subunit, alpha type 2 [Source:MGI Symbol;Acc:MGI:104885]
ENSMUSG00000015672	chr13	14702568	14705304	768	-	36.6148	49.1425	33.7941	35.3083	30.0754	31.0685	39.5641	33.7525	34.3087	33.5899	33.4024	46.1746	27.2024	32.9035	30.6886	-0.116109	5.14385	0.226037	0.634478	0.999936	Mrpl32	protein_coding	mitochondrial ribosomal protein L32 [Source:MGI Symbol;Acc:MGI:2137226]
ENSMUSG00000015697	chr3	95127447	95161124	22590	-	144.602	106.518	166.727	142.454	137.898	157.275	165.469	166.029	153.042	177.436	147.045	138.317	165.096	163.901	158.88	0.0633454	7.25451	0.159668	0.689462	0.999936	Setdb1	protein_coding	SET domain, bifurcated 1 [Source:MGI Symbol;Acc:MGI:1934229]
ENSMUSG00000015702	chr3	95100018	95111098	5673	-	0.635504	0.382928	0.467415	0.902618	2.1277	0.918043	0.824252	0.893757	1.86573	1.21343	1.05743	0.759224	1.34399	0.521525	1.88924	0.437093	0.235624	0.582398	0.445374	0.999936	Anxa9	protein_coding	annexin A9 [Source:MGI Symbol;Acc:MGI:1923711]
ENSMUSG00000015711	chr3	95057596	95085998	3914	-	23.807	20.742	27.6242	27.344	24.7849	20.6318	29.8791	23.816	36.9	31.2182	26.4358	25.1924	27.9012	26.4555	20.2748	0.136911	4.71463	0.246459	0.61958	0.999936	Prune	protein_coding	prune homolog (Drosophila) [Source:MGI Symbol;Acc:MGI:1925152]
ENSMUSG00000015714	chr3	95118714	95127510	9276	+	142.109	119.92	112.226	120.579	129.387	131.232	111.068	136.167	144.076	143.571	125.897	115.057	118.217	112.507	151.923	0.0248627	6.99828	0.023224	0.878876	0.999936	Cers2	protein_coding	ceramide synthase 2 [Source:MGI Symbol;Acc:MGI:1924143]
ENSMUSG00000015733	chr6	17586234	17616972	9400	+	200.184	187.252	200.474	182.913	253.312	179.453	159.287	213.24	204.867	182.235	185.611	222.108	237.725	189.645	179.109	-0.00320391	7.63715	0.000365583	0.984745	0.999936	Capza2	protein_coding	capping protein (actin filament) muscle Z-line, alpha 2 [Source:MGI Symbol;Acc:MGI:106222]
ENSMUSG00000015745	chr3	95792352	95799924	4730	-	12.4657	38.8672	14.4899	10.4597	5.69304	6.13639	62.4371	16.2979	76.0802	2.81295	24.1343	20.9132	44.728	14.8872	46.2173	0.64311	4.72016	1.38794	0.238753	0.999936	Plekho1	protein_coding	pleckstrin homology domain containing, family O member 1 [Source:MGI Symbol;Acc:MGI:1914470]
ENSMUSG00000015747	chr3	95803755	95862389	4907	-	21.0205	28.8473	21.1272	24.7954	19.7819	14.9303	24.1094	19.3472	25.5501	25.0408	22.6415	16.0817	22.0414	17.6844	21.8875	-0.0423039	4.44438	0.0191781	0.889857	0.999936	Vps45	protein_coding	vacuolar protein sorting 45 (yeast) [Source:MGI Symbol;Acc:MGI:891965]
ENSMUSG00000015748	chr3	95634047	95659808	13147	-	88.3351	81.4999	85.7707	80.3861	70.6167	73.0569	72.7403	78.598	78.5679	82.0167	86.1497	79.9256	72.1454	86.7153	95.5218	0.0457081	6.3403	0.0681521	0.794047	0.999936	Prpf3	protein_coding	PRP3 pre-mRNA processing factor 3 homolog (yeast) [Source:MGI Symbol;Acc:MGI:1918017]
ENSMUSG00000015749	chr3	95733169	95751313	12094	+	1102.21	1029.25	1122.5	1203.45	982.309	1100.06	1144.47	1077.61	1309.53	964.565	1389.84	1298.76	1127.55	1251.75	1125.43	0.119191	10.1673	0.677945	0.410295	0.999936	Anp32e	protein_coding	acidic (leucine-rich) nuclear phosphoprotein 32 family, member E [Source:MGI Symbol;Acc:MGI:1913721]
ENSMUSG00000015750	chr3	95697892	95702211	4464	+	79.6825	77.4792	63.0076	62.6523	68.144	73.5401	81.1889	70.2914	59.9624	59.6235	87.8291	77.0267	55.0498	71.0696	71.8833	-0.0896316	6.14587	0.219977	0.639057	0.999936	Aph1a	protein_coding	anterior pharynx defective 1a homolog (C. elegans) [Source:MGI Symbol;Acc:MGI:2385110]
ENSMUSG00000015755	chr10	7625451	7676028	9992	-	146.166	96.8809	138.448	136.083	135.943	172.737	142.184	137.901	156.099	123.715	140.887	147.151	165.741	176.086	145.932	0.101362	7.17393	0.358989	0.549068	0.999936	Tab2	protein_coding	TGF-beta activated kinase 1/MAP3K7 binding protein 2 [Source:MGI Symbol;Acc:MGI:1915902]
ENSMUSG00000015757	chr10	7512689	7542933	8085	+	83.6421	61.3324	80.9563	83.2001	78.2074	76.5841	63.6735	80.1227	81.4701	65.0839	84.5946	81.9272	89.1334	92.8788	71.146	0.0660552	6.29477	0.129149	0.719316	0.999936	Ppil4	protein_coding	peptidylprolyl isomerase (cyclophilin)-like 4 [Source:MGI Symbol;Acc:MGI:1914668]
ENSMUSG00000015759	chr14	47395257	47408086	3093	-	110.578	131.791	101.569	107.571	125.247	99.052	84.6919	99.1545	97.5361	114.283	124.093	89.2433	85.1015	70.8325	90.4531	-0.19843	6.67928	1.14048	0.285551	0.999936	Cnih1	protein_coding	cornichon homolog 1 (Drosophila) [Source:MGI Symbol;Acc:MGI:1277202]
ENSMUSG00000015776	chr2	26760782	26766197	5147	-	88.4329	86.478	115.218	74.3863	73.2045	110.02	121.577	91.7941	89.0367	105.623	89.0732	115.54	88.7571	115.778	98.4248	0.0516589	6.61005	0.0783873	0.779495	0.999936	Med22	protein_coding	mediator complex subunit 22 [Source:MGI Symbol;Acc:MGI:98446]
ENSMUSG00000015790	chr2	26768903	26772050	8898	-	31.2864	35.4847	25.8481	28.99	23.5772	21.5982	39.5641	20.3987	30.7845	37.8369	30.2923	28.3674	21.9339	23.3738	27.417	-0.0177341	4.83264	0.0041538	0.948612	0.999936	Surf1	protein_coding	surfeit gene 1 [Source:MGI Symbol;Acc:MGI:98443]
ENSMUSG00000015804	chr5	45911460	45920515	7045	+	55.8755	82.0105	49.8732	61.4311	46.2919	39.5242	75.4191	48.736	57.6821	50.4676	54.0535	60.4618	40.5885	43.3339	50.0418	-0.199123	5.76961	0.805358	0.369496	0.999936	Med28	protein_coding	mediator of RNA polymerase II transcription, subunit 28 homolog (yeast) [Source:MGI Symbol;Acc:MGI:1914249]
ENSMUSG00000015806	chr5	45825271	45841474	5516	-	73.2785	88.3926	56.3703	68.068	74.9871	48.8012	68.2069	69.9759	56.231	69.2757	70.2882	70.4008	48.76	49.213	68.8421	-0.177601	6.03682	0.751292	0.386067	0.999936	Qdpr	protein_coding	quinoid dihydropteridine reductase [Source:MGI Symbol;Acc:MGI:97836]
ENSMUSG00000015812	chr14	68363286	68367492	521	+	1.27101	2.04228	1.02831	1.27428	1.0926	1.15963	1.23638	0.473165	0.932864	0.937649	2.17707	0.828244	0.806394	1.04305	1.05982	-0.141855	0.335917	0.0685713	0.793428	0.999936	Gnrh1	protein_coding	gonadotropin releasing hormone 1 [Source:MGI Symbol;Acc:MGI:95789]
ENSMUSG00000015837	chr11	50012868	50024329	8553	-	133.407	114.368	100.962	161.569	122.544	96.0563	161.76	118.186	139.67	160.614	100.394	134.659	111.282	107.244	104.876	-0.0653355	6.9593	0.129139	0.719326	0.999936	Sqstm1	protein_coding	sequestosome 1 [Source:MGI Symbol;Acc:MGI:107931]
ENSMUSG00000015839	chr2	75513570	75542698	3922	-	106.911	86.7971	103.906	75.8199	84.8781	83.0104	88.4011	74.4447	73.6444	94.0959	108.729	139.973	72.5755	133.036	88.5639	0.179276	6.56323	0.808115	0.368678	0.999936	Nfe2l2	protein_coding	nuclear factor, erythroid derived 2, like 2 [Source:MGI Symbol;Acc:MGI:108420]
ENSMUSG00000015846	chr2	27531960	27618477	13363	+	35.7349	49.0787	68.4296	41.2549	55.3778	21.5982	55.8431	29.8094	6.53005	82.7338	34.0245	12.2856	13.9237	12.0899	14.1002	-0.882039	5.14708	4.19917	0.0404437	0.498885	Rxra	protein_coding	retinoid X receptor alpha [Source:MGI Symbol;Acc:MGI:98214]
ENSMUSG00000015869	chr11	116332159	116355516	8926	-	82.9089	82.7125	65.8121	94.1908	69.3516	63.0067	76.6555	64.5082	61.6727	56.8105	70.537	59.3575	57.039	58.6952	65.4783	-0.314102	6.10519	2.75765	0.0967905	0.760324	Prpsap1	protein_coding	phosphoribosyl pyrophosphate synthetase-associated protein 1 [Source:MGI Symbol;Acc:MGI:1915013]
ENSMUSG00000015880	chr5	46061161	46091783	12096	+	159.756	122.282	164.998	187.426	164.466	174.138	133.529	176.648	174.29	168.611	185.797	167.927	187.836	189.029	199.845	0.156451	7.41492	0.950167	0.329677	0.999936	Ncapg	protein_coding	non-SMC condensin I complex, subunit G [Source:MGI Symbol;Acc:MGI:1930197]
ENSMUSG00000015882	chr5	46088420	46248854	20806	-	29.5754	19.1464	53.4256	51.3961	49.1672	44.0661	21.0184	39.3253	28.5042	37.3957	35.2063	33.889	31.4494	48.3595	46.9545	-0.0643085	5.25323	0.0546573	0.815149	0.999936	Lcorl	protein_coding	ligand dependent nuclear receptor corepressor-like [Source:MGI Symbol;Acc:MGI:2651932]
ENSMUSG00000015889	chr10	92916141	92947641	2066	+	216.756	299.131	267.642	243.07	205.065	186.556	289.931	227.014	266.903	242.244	259.133	371.675	247.939	330.172	275.092	0.210859	8.03537	1.42866	0.231983	0.999936	Lta4h	protein_coding	leukotriene A4 hydrolase [Source:MGI Symbol;Acc:MGI:96836]
ENSMUSG00000015932	chr2	143741056	143769060	1911	+	67.7545	47.4193	76.7029	31.1669	64.9237	77.9853	2.26669	46.896	41.2015	40.8705	44.2256	24.2261	23.493	11.0942	42.9917	-0.712586	5.44091	2.7527	0.0970904	0.761725	Dstn	protein_coding	destrin [Source:MGI Symbol;Acc:MGI:1929270]
ENSMUSG00000015937	chr13	56174980	56237722	11807	-	359.353	393.076	322.236	171.604	304.031	321.073	393.374	276.96	480.269	221.009	276.923	253.167	383.521	271.477	296.012	-0.0554832	8.30423	0.0703198	0.790872	0.999936	H2afy	protein_coding	H2A histone family, member Y [Source:MGI Symbol;Acc:MGI:1349392]
ENSMUSG00000015942	chr5	134659889	134700225	8858	+	18.9185	12.8919	15.0508	16.0347	18.6318	19.1339	23.2851	19.8729	15.3923	14.3405	25.3784	23.5359	13.7625	31.7182	14.6992	0.121414	4.24197	0.123168	0.725624	0.999936	Gtf2ird2	protein_coding	GTF2I repeat domain containing 2 [Source:MGI Symbol;Acc:MGI:2149780]
ENSMUSG00000015943	chr3	96000511	96023632	2416	-	25.8601	51.6953	23.6512	15.5569	17.7692	16.718	29.0549	22.1862	14.7703	8.10791	24.0099	29.5407	15.644	23.2315	19.7218	-0.420607	4.50671	1.28443	0.257078	0.999936	Bola1	protein_coding	bolA-like 1 (E. coli) [Source:MGI Symbol;Acc:MGI:1916418]
ENSMUSG00000015944	chr5	134575581	134620213	8205	+	2.68867	1.46789	8.69393	16.2471	3.04779	7.34434	1.44244	10.6725	3.4205	21.6211	1.43064	1.10433	3.01054	1.09046	0.184316	-0.561414	2.51462	0.520495	0.47063	0.999936	Gatsl2	protein_coding	GATS protein-like 2 [Source:MGI Symbol;Acc:MGI:1933384]
ENSMUSG00000015950	chr5	134695923	134705495	10752	-	10.7058	12.3814	5.04809	3.2388	10.351	26.9615	3.29701	10.8828	0.36278	5.79136	0.0622019	2.82984	0.698875	2.46539	1.1059	-2.50658	2.74224	11.1953	0.000820037	0.0400287	Ncf1	protein_coding	neutrophil cytosolic factor 1 [Source:MGI Symbol;Acc:MGI:97283]
ENSMUSG00000015961	chr1	179693093	179726642	6573	-	201.944	178.189	147.236	148.932	192.126	176.506	145.687	202.357	169.626	145.832	150.591	175.588	156.494	155.746	151.047	-0.169729	7.38478	1.06832	0.301325	0.999936	Adss	protein_coding	adenylosuccinate synthetase, non muscle [Source:MGI Symbol;Acc:MGI:87948]
ENSMUSG00000015966	chr14	30809327	30822082	9465	-	171.977	84.9463	180.142	55.3252	157.105	133.793	325.58	140.635	190.512	201.209	151.462	97.2497	77.1451	142.945	98.7013	-0.214941	7.19524	0.574502	0.448475	0.999936	Il17rb	protein_coding	interleukin 17 receptor B [Source:MGI Symbol;Acc:MGI:1355292]
ENSMUSG00000015968	chr14	30853135	31304342	26893	-	51.1825	27.507	49.733	15.9816	59.9207	49.5743	21.8427	30.7032	27.2604	135.573	36.6369	31.2662	39.0295	34.3258	13.5472	0.189399	5.37798	0.240027	0.624186	0.999936	Cacna1d	protein_coding	calcium channel, voltage-dependent, L type, alpha 1D subunit [Source:MGI Symbol;Acc:MGI:88293]
ENSMUSG00000015970	chr14	30822209	30853652	18305	+	696.757	164.978	353.506	299.669	1291.23	842.135	152.487	811.794	268.509	582.501	670.101	316.527	330.783	426.797	405.495	-0.462683	8.99136	1.65181	0.198713	0.972789	Chdh	protein_coding	choline dehydrogenase [Source:MGI Symbol;Acc:MGI:1860776]
ENSMUSG00000015971	chr14	30791523	30806407	2121	+	61.3995	62.3535	53.7995	52.6173	59.8057	55.904	46.3642	47.8949	44.6738	78.9832	80.6137	57.2179	43.0615	51.5361	56.8615	0.0646074	5.83442	0.0924644	0.761067	0.999936	Actr8	protein_coding	ARP8 actin-related protein 8 [Source:MGI Symbol;Acc:MGI:1860775]
ENSMUSG00000015980	chr7	146398887	146428878	8056	+	1.66209	2.87196	5.56224	4.83166	7.24569	0.773089	0.824252	1.36692	3.83511	6.89448	7.21542	4.4173	2.31166	3.84032	1.751	0.413797	1.94483	0.450436	0.502128	0.999936	Lrrc27	protein_coding	leucine rich repeat containing 27 [Source:MGI Symbol;Acc:MGI:1923862]
ENSMUSG00000015994	chr8	27109201	27126073	1874	-	50.8892	81.117	54.5006	45.6087	51.8699	47.4966	69.8554	54.6769	55.6609	60.2302	53.6803	52.2484	55.1036	45.8467	67.5058	-0.0613542	5.82335	0.0862289	0.769027	0.999936	Fnta	protein_coding	farnesyltransferase, CAAX box, alpha [Source:MGI Symbol;Acc:MGI:104683]
ENSMUSG00000016018	chr13	113657988	113717588	3309	-	181.559	137.79	179.347	171.338	179.475	187.377	165.469	194.629	205.282	209.758	195.998	187.321	215.952	189.693	215.696	0.190123	7.5539	1.49055	0.222131	0.997205	Skiv2l2	protein_coding	superkiller viralicidic activity 2-like 2 (S. cerevisiae) [Source:MGI Symbol;Acc:MGI:1919448]
ENSMUSG00000016028	chr15	85729188	85864207	20174	-	67.3146	66.4381	108.02	140.861	26.1075	209.314	295.907	174.125	191.289	106.727	104.002	164.337	189.019	261.853	72.5284	0.182715	7.1779	0.255854	0.612983	0.999936	Celsr1	protein_coding	cadherin, EGF LAG seven-pass G-type receptor 1 (flamingo homolog, Drosophila) [Source:MGI Symbol;Acc:MGI:1100883]
ENSMUSG00000016087	chr9	32229793	32348974	3108	-	59.1508	52.8441	65.5784	57.5551	45.8894	56.7254	68.0008	52.7842	62.9683	35.2446	49.8237	61.083	60.5871	66.4233	55.986	-0.0531298	5.83056	0.064996	0.798767	0.999936	Fli1	protein_coding	Friend leukemia integration 1 [Source:MGI Symbol;Acc:MGI:95554]
ENSMUSG00000016128	chr5	151840203	152036411	14898	-	9.92364	1.02114	3.69258	5.41571	0.287527	0.434862	0	2.47098	1.65842	8.88009	0	0.0690204	1.88159	0	0.138237	-0.74973	1.3695	0.48589	0.485766	0.999936	Stard13	protein_coding	StAR-related lipid transfer (START) domain containing 13 [Source:MGI Symbol;Acc:MGI:2385331]
ENSMUSG00000016150	chrX	39881043	40782303	43215	-	36.0771	42.505	35.7105	118.721	63.5436	22.1297	23.4912	15.8773	0.414606	16.3261	29.0483	21.3963	17.6332	26.3133	38.2917	-1.08942	5.0938	4.34808	0.0370508	0.470181	Tenm1	protein_coding	teneurin transmembrane protein 1 [Source:MGI Symbol;Acc:MGI:1345185]
ENSMUSG00000016179	chr1	195172540	195196491	6731	-	0.244425	1.46789	0.60764	4.51309	0.0575055	0	0	0.473165	0.103652	0	3.04789	0.414122	1.02143	0.426702	6.12851	0.765178	0.489845	0.54378	0.46087	0.999936	Camk1g	protein_coding	calcium/calmodulin-dependent protein kinase I gamma [Source:MGI Symbol;Acc:MGI:2388073]
ENSMUSG00000016181	chr1	194930597	194956445	5548	-	116.884	89.6691	103.392	109.004	175.104	158.58	102.413	110.668	113.654	61.7194	118.37	128.24	111.766	122.748	124.367	-0.138381	6.87106	0.445032	0.504704	0.999936	Diexf	protein_coding	digestive organ expansion factor homolog (zebrafish) [Source:MGI Symbol;Acc:MGI:2138080]
ENSMUSG00000016194	chr1	195047824	195090248	6187	-	0.0977699	0.957321	0.140225	1.96452	0.172516	0.48318	1.03032	0.105148	4.92345	0	0.435413	0	3.11806	0.284468	8.80109	2.01018	0.739414	4.08421	0.0432857	0.515639	Hsd11b1	protein_coding	hydroxysteroid 11-beta dehydrogenase 1 [Source:MGI Symbol;Acc:MGI:103562]
ENSMUSG00000016200	chr1	194723404	194861911	5415	-	3.07975	0.44675	0	0	6.90066	20.8251	0	8.25411	0	0.0551558	0	0	0	0.0948226	0.046079	-7.14587	1.54714	21.2517	4.02763e-06	0.000953333	Syt14	protein_coding	synaptotagmin XIV [Source:MGI Symbol;Acc:MGI:2444490]
ENSMUSG00000016206	chr17	37407165	37411429	1438	+	7.23497	11.424	11.5919	11.2562	14.0313	3.4789	11.1274	6.72946	15.9105	5.68105	13.7466	9.86991	14.4613	7.9651	15.2522	0.281324	3.42933	0.368495	0.543826	0.999936	H2-M3	protein_coding	histocompatibility 2, M region locus 3 [Source:MGI Symbol;Acc:MGI:95915]
ENSMUSG00000016252	chr2	174286573	174289606	2520	-	131.501	290.26	123.211	115.323	101.612	90.8862	152.281	99.6276	119.666	99.115	129.878	146.116	95.047	108.003	105.936	-0.302022	7.00198	1.60119	0.205735	0.983017	Atp5e	protein_coding	ATP synthase, H+ transporting, mitochondrial F1 complex, epsilon subunit [Source:MGI Symbol;Acc:MGI:1855697]
ENSMUSG00000016253	chr2	174241305	174253003	7152	+	99.7742	116.283	101.476	99.1818	80.2776	82.8654	109.419	89.4283	91.4725	94.3716	89.633	100.149	84.3488	98.4259	94.1394	-0.0895637	6.57997	0.269761	0.603492	0.999936	Nelfcd	protein_coding	negative elongation factor complex member C/D, Th1l [Source:MGI Symbol;Acc:MGI:1926424]
ENSMUSG00000016256	chr2	174252994	174264540	2391	-	65.8969	86.6695	55.1083	65.9442	60.3232	34.644	51.5158	55.6232	64.4194	62.5467	55.1109	56.1136	48.8675	57.2255	42.6692	-0.13871	5.85215	0.398782	0.527719	0.999936	Ctsz	protein_coding	cathepsin Z [Source:MGI Symbol;Acc:MGI:1891190]
ENSMUSG00000016257	chr2	174290568	174298582	3607	-	126.319	136.45	101.569	132.95	114.033	104.319	104.062	111.457	108.575	92.386	116.193	129.689	102.358	101.84	94.7845	-0.155218	6.81072	0.817669	0.365862	0.999936	Slmo2	protein_coding	slowmo homolog 2 (Drosophila) [Source:MGI Symbol;Acc:MGI:1913640]
ENSMUSG00000016262	chr1	194670625	194681946	7722	-	50.987	74.7987	43.049	20.6009	80.1051	136.498	2.88488	51.4699	7.56656	15.7194	40.9911	25.1234	14.085	23.0419	72.3441	-1.06024	5.48879	4.23389	0.0396244	0.492655	Sertad4	protein_coding	SERTA domain containing 4 [Source:MGI Symbol;Acc:MGI:2443496]
ENSMUSG00000016283	chr17	37617796	37620497	3886	-	1.85763	2.23375	1.44899	1.0619	1.43764	0.531498	0.412126	1.99781	0.621909	0.165468	1.74165	0.207061	0.430077	0.568936	1.24413	-0.984299	0.269089	2.37369	0.123395	0.832703	H2-M2	protein_coding	histocompatibility 2, M region locus 2 [Source:MGI Symbol;Acc:MGI:95914]
ENSMUSG00000016308	chrX	34414353	34424210	2359	+	59.3463	68.9909	44.8719	36.5826	34.1583	43.3413	47.3945	39.2727	51.152	43.1319	48.5175	62.8085	34.0836	53.6222	55.8017	0.0622024	5.59947	0.0706134	0.790446	0.999936	Ube2a	protein_coding	ubiquitin-conjugating enzyme E2A [Source:MGI Symbol;Acc:MGI:102959]
ENSMUSG00000016319	chrX	34335646	34338802	2994	+	744.078	782.386	607.874	611.922	603.347	609.967	622.929	571.689	481.824	429.554	667.613	795.943	411.637	638.204	501.017	-0.2272	9.24772	1.59501	0.206612	0.983017	Slc25a5	protein_coding	solute carrier family 25 (mitochondrial carrier, adenine nucleotide translocator), member 5 [Source:MGI Symbol;Acc:MGI:1353496]
ENSMUSG00000016344	chr2	180921952	180923476	5033	+	35.686	89.2861	49.0319	31.5385	38.7012	39.1859	64.9099	42.1117	54.1579	50.7985	44.7232	62.1183	45.8032	44.4244	75.7539	0.113924	5.68576	0.192794	0.660602	0.999936	Ppdpf	protein_coding	pancreatic progenitor cell differentiation and proliferation factor homolog (zebrafish)RIKEN cDNA 2700038C09 gene [Source:MGI Symbol;Acc:MGI:1913746]
ENSMUSG00000016356	chr2	180721240	180752245	13151	+	1.12435	1.08496	1.1218	0.849522	2.58775	1.49786	2.26669	1.73494	1.45112	1.48921	0.808625	0.552163	3.17182	0.663758	0.506869	-0.321872	0.56209	0.306007	0.580141	0.999936	Col20a1	protein_coding	collagen, type XX, alpha 1 [Source:MGI Symbol;Acc:MGI:1920618]
ENSMUSG00000016382	chrX	73030993	73120521	15239	-	0	8.74353	0	0	0	0	0	0	0	43.2973	0	0	0	0	0.046079	2.32123	1.82472	1.07267	0.300342	0.999936	Pls3	protein_coding	plastin 3 (T-isoform) [Source:MGI Symbol;Acc:MGI:104807]
ENSMUSG00000016409	chrX	34666790	34690741	4745	+	57.6842	44.8664	62.3532	57.3428	68.6615	64.4563	50.4855	58.1468	58.9777	60.5611	70.226	60.3238	54.4047	69.1257	62.7135	0.075953	5.91193	0.155935	0.692927	0.999936	Nkap	protein_coding	NFKB activating protein [Source:MGI Symbol;Acc:MGI:1914300]
ENSMUSG00000016427	chrX	34727583	34731158	419	-	51.1825	84.8186	46.2741	47.8387	43.9342	38.8477	65.1159	39.7985	45.2957	42.8561	46.9002	63.3607	36.234	45.0882	34.974	-0.246373	5.61724	1.0335	0.309339	0.999936	Ndufa1	protein_coding	NADH dehydrogenase (ubiquinone) 1 alpha subcomplex, 1 [Source:MGI Symbol;Acc:MGI:1929511]
ENSMUSG00000016477	chr13	29998444	30077537	4918	-	91.366	78.628	104.374	108.314	95.1141	106.783	99.9406	99.0493	101.786	89.6834	105.805	99.5964	99.6166	112.08	99.6228	0.0225113	6.63867	0.0182925	0.892414	0.999936	E2f3	protein_coding	E2F transcription factor 3 [Source:MGI Symbol;Acc:MGI:1096340]
ENSMUSG00000016481	chr1	196929983	196957764	3183	-	42.6766	39.5693	32.2984	33.4499	37.8961	28.7492	29.0549	34.9617	37.7292	31.7698	36.0771	34.5792	32.7396	32.2871	25.8964	-0.107934	5.09569	0.202947	0.652353	0.999936	Cr1l	protein_coding	complement component (3b/4b) receptor 1-like [Source:MGI Symbol;Acc:MGI:88513]
ENSMUSG00000016487	chr6	146837009	146980547	22157	+	6.74612	20.8058	2.75775	35.4145	21.7946	19.7138	9.68496	16.0876	2.74677	74.0743	0	11.3884	2.15038	12.1373	3.7324	-0.206168	3.99737	0.0702805	0.790929	0.999936	Ppfibp1	protein_coding	PTPRF interacting protein, binding protein 1 (liprin beta 1) [Source:MGI Symbol;Acc:MGI:1914783]
ENSMUSG00000016493	chr1	196867479	196918442	9611	-	1.9554	1.46789	2.66427	1.91143	1.95519	5.21835	1.6485	2.52355	1.45112	2.75779	1.80386	1.72551	2.74174	3.79291	3.04122	-0.00549986	1.38193	0.00010606	0.991783	0.999936	Cd46	protein_coding	CD46 antigen, complement regulatory protein [Source:MGI Symbol;Acc:MGI:1203290]
ENSMUSG00000016495	chr19	29423089	29441880	7620	-	34.9039	62.6726	44.0305	45.7149	44.7968	28.2177	69.2372	35.172	57.8894	38.0024	48.2065	48.3143	49.2438	40.4893	42.6692	0.00245117	5.52584	0.000102813	0.99191	0.999936	Plgrkt	protein_coding	plasminogen receptor, C-terminal lysine transmembrane protein [Source:MGI Symbol;Acc:MGI:1915009]
ENSMUSG00000016496	chr19	29441945	29462585	3622	+	10.2658	2.87196	4.01977	10.3536	9.4884	9.9052	5.35764	9.35816	11.1944	4.52278	8.33506	5.10751	8.87034	4.40925	9.49228	-0.0767248	2.95281	0.0229172	0.879673	0.999936	Cd274	protein_coding	CD274 antigen [Source:MGI Symbol;Acc:MGI:1926446]
ENSMUSG00000016498	chr19	29485409	29545647	1645	+	1.71097	0.44675	0.467415	0.10619	3.79536	4.10703	1.23638	2.10296	2.12486	1.32374	0.995231	1.51845	2.36542	1.28011	4.33143	0.155166	1.01351	0.053353	0.817328	0.999936	Pdcd1lg2	protein_coding	programmed cell death 1 ligand 2 [Source:MGI Symbol;Acc:MGI:1930125]
ENSMUSG00000016503	chr5	147760233	147767190	7669	+	122.897	172.062	114.61	137.304	83.613	91.9009	124.462	93.1085	96.4478	87.3117	96.9106	100.287	86.6067	78.7976	85.2923	-0.410552	6.71799	4.51831	0.033534	0.443292	Gtf3a	protein_coding	general transcription factor III A [Source:MGI Symbol;Acc:MGI:1913846]
ENSMUSG00000016510	chr5	147763149	147775376	10210	-	14.4211	15.3171	13.8822	20.2823	12.4787	10.2434	20.1942	13.1435	22.4406	14.1199	12.5648	12.1476	16.6655	12.1373	11.7501	-0.0654448	3.89152	0.030681	0.860954	0.999936	Mtif3	protein_coding	mitochondrial translational initiation factor 3 [Source:MGI Symbol;Acc:MGI:1923616]
ENSMUSG00000016520	chr5	147828231	147888162	5248	-	39.8412	30.5704	45.573	58.3516	28.7527	40.4905	51.7218	41.4283	44.0001	30.9976	35.0819	39.9628	42.9539	48.0277	33.0387	-0.122223	5.35025	0.2695	0.603667	0.999936	Lnx2	protein_coding	ligand of numb-protein X 2 [Source:MGI Symbol;Acc:MGI:2155959]
ENSMUSG00000016526	chr1	133025018	133034811	2072	-	15.5943	10.4029	9.58201	5.15023	14.2614	9.76024	6.38796	11.1982	6.37457	6.78417	12.2538	13.666	7.15003	10.0512	11.658	-0.114443	3.35324	0.0619181	0.80349	0.999936	Dyrk3	protein_coding	dual-specificity tyrosine-(Y)-phosphorylation regulated kinase 3 [Source:MGI Symbol;Acc:MGI:1330300]
ENSMUSG00000016528	chr1	132950281	132994144	2591	-	177.843	148.576	118.864	121.588	143.419	211.778	121.783	143.632	112.98	106.12	120.361	128.24	97.6812	120.472	133.261	-0.374388	7.07176	4.09958	0.0428938	0.513947	Mapkapk2	protein_coding	MAP kinase-activated protein kinase 2 [Source:MGI Symbol;Acc:MGI:109298]
ENSMUSG00000016529	chr1	132916422	132921551	1310	+	3.61749	8.80735	4.11325	9.98189	0.287527	3.43058	3.9152	2.83899	5.54536	10.4245	0.248808	1.24237	6.88123	0.284468	0.829422	-0.396908	2.09585	0.265752	0.606196	0.999936	Il10	protein_coding	interleukin 10 [Source:MGI Symbol;Acc:MGI:96537]
ENSMUSG00000016534	chrX	35754534	35809631	13060	-	244.767	74.0966	100.214	74.5987	134.218	326.727	71.2978	263.448	95.3594	94.3716	103.691	199.607	83.4349	193.628	100.084	-0.400807	7.17836	1.46033	0.226878	0.999186	Lamp2	protein_coding	lysosomal-associated membrane protein 2 [Source:MGI Symbol;Acc:MGI:96748]
ENSMUSG00000016541	chr15	85166768	85294266	4273	+	241.198	412.286	324.807	268.98	195.059	216.61	390.696	229.433	251.77	263.921	253.162	283.191	242.51	201.166	307.301	-0.17314	8.09214	0.784493	0.375771	0.999936	Atxn10	protein_coding	ataxin 10 [Source:MGI Symbol;Acc:MGI:1859293]
ENSMUSG00000016552	chr15	77770952	77787152	14194	-	22.8293	17.2318	33.2332	1.53976	8.68333	3.86544	18.3396	36.6966	22.5442	26.8609	27.7421	31.9564	34.89	42.1013	0.599027	0.565765	4.45967	0.92718	0.335597	0.999936	Foxred2	protein_coding	FAD-dependent oxidoreductase domain containing 2 [Source:MGI Symbol;Acc:MGI:106315]
ENSMUSG00000016554	chr15	77789428	77801254	1910	-	519.647	562.969	472.931	419.505	381.664	411.476	419.544	429.897	477.056	389.345	419.303	460.573	378.898	397.971	430.055	-0.129284	8.77955	0.669916	0.413081	0.999936	Eif3d	protein_coding	eukaryotic translation initiation factor 3, subunit D [Source:MGI Symbol;Acc:MGI:1933181]
ENSMUSG00000016559	chr11	115883226	115889276	6154	-	965.967	1479.32	819.519	1072.42	858.097	671.041	1010.53	847.387	982.202	1606.58	1533.9	1645.1	861.229	1115.35	828.685	0.308943	10.0863	2.3395	0.12613	0.840753	H3f3b	protein_coding	H3 histone, family 3B [Source:MGI Symbol;Acc:MGI:1101768]
ENSMUSG00000016619	chr15	84753831	84773385	6668	+	217.587	183.933	250.488	249.122	227.434	227.481	215.542	216.605	192.896	241.031	235.434	224.247	199.179	235.397	235.694	-0.0270765	7.80531	0.0303318	0.86174	0.999936	Nup50	protein_coding	nucleoporin 50 [Source:MGI Symbol;Acc:MGI:1351502]
ENSMUSG00000016624	chr15	84615806	84686559	14778	-	1.22212	3.19107	1.9164	0.690237	6.15309	5.55657	2.47276	4.88938	0.673735	3.91606	3.79432	1.38041	2.2579	1.13787	15.4825	0.293382	1.93662	0.180715	0.670759	0.999936	Phf21b	protein_coding	PHD finger protein 21B [Source:MGI Symbol;Acc:MGI:2443812]
ENSMUSG00000016637	chr15	77989895	78004538	1012	-	35.5882	54.8226	28.0449	44.2814	31.283	26.3817	26.7882	21.6079	22.8033	22.6139	54.9865	31.2662	17.5256	24.4642	29.2141	-0.248018	4.98751	0.639663	0.423833	0.999936	Ift27	protein_coding	intraflagellar transport 27 [Source:MGI Symbol;Acc:MGI:1914292]
ENSMUSG00000016664	chr15	83206037	83295036	10220	-	114.831	100.965	118.443	127.747	187.813	130.99	99.7345	138.9	171.491	220.844	117.686	104.497	143.484	95.1071	222.147	0.236936	7.12564	1.22443	0.268494	0.999936	Pacsin2	protein_coding	protein kinase C and casein kinase substrate in neurons 2 [Source:MGI Symbol;Acc:MGI:1345153]
ENSMUSG00000016756	chr13	24419289	24569154	33524	+	56.3155	11.4879	17.5748	51.343	214.093	96.3462	11.7456	72.184	39.1285	28.3501	158.055	29.3337	32.0945	88.7066	34.974	-0.21202	5.98352	0.170274	0.679868	0.999936	Cmah	protein_coding	cytidine monophospho-N-acetylneuraminic acid hydroxylase [Source:MGI Symbol;Acc:MGI:103227]
ENSMUSG00000016757	chr15	83405549	83425587	7504	-	226.631	194.847	228.8	239.937	266.423	225.79	192.875	244.784	191.03	298.779	234.937	214.653	183.535	188.176	257.121	-0.0525448	7.82039	0.0977189	0.754584	0.999936	Ttll12	protein_coding	tubulin tyrosine ligase-like family, member 12 [Source:MGI Symbol;Acc:MGI:3039573]
ENSMUSG00000016831	chr14	52898821	52916066	10065	+	95.8145	75.5645	96.5213	85.7487	116.334	98.0856	90.2556	97.9453	93.8047	137.834	141.696	90.0026	85.0477	98.8526	108.977	0.161687	6.65629	0.789367	0.374292	0.999936	Tox4	protein_coding	TOX high mobility group box family member 4 [Source:MGI Symbol;Acc:MGI:1915389]
ENSMUSG00000016833	chr5	101227646	101233490	2432	+	37.4459	72.6287	34.7757	47.4671	27.3726	23.0477	43.6854	32.1227	36.589	37.3405	37.7566	42.8616	27.74	29.9165	30.5504	-0.232328	5.23391	0.737766	0.390378	0.999936	Mrps18c	protein_coding	mitochondrial ribosomal protein S18C [Source:MGI Symbol;Acc:MGI:1915985]
ENSMUSG00000016918	chr1	12708626	12850452	4608	+	0	0	2.38382	0.0530952	0	0	7.00614	0.26287	0.207303	0	0	0.0690204	0.215038	0	0	-3.93023	-0.952704	6.12892	0.0132988	0.25636	Sulf1	protein_coding	sulfatase 1 [Source:MGI Symbol;Acc:MGI:2138563]
ENSMUSG00000016921	chr2	162757264	162762857	5708	+	623.821	692.271	618.204	687.317	524.737	631.855	646.626	628.942	703.742	488.295	736.409	710.772	664.093	656.931	653.308	0.0364256	9.33546	0.0555778	0.813627	0.999936	Srsf6	protein_coding	serine/arginine-rich splicing factor 6 [Source:MGI Symbol;Acc:MGI:1915246]
ENSMUSG00000016933	chr2	160557036	160601496	27412	+	158.094	128.536	179.207	198.948	179.59	273.19	174.535	192.736	281.518	135.518	160.73	156.883	263.637	194.861	284.446	0.162594	7.6294	0.594906	0.440528	0.999936	Plcg1	protein_coding	phospholipase C, gamma 1 [Source:MGI Symbol;Acc:MGI:97615]
ENSMUSG00000016940	chr11	115281440	115292588	8240	+	66.0925	97.4553	59.4085	62.2806	47.4995	63.0067	55.0188	41.954	49.7009	27.6331	50.5702	38.5824	48.8675	38.9247	50.7791	-0.530701	5.74618	4.93253	0.0263557	0.383563	Kctd2	protein_coding	potassium channel tetramerisation domain containing 2 [Source:MGI Symbol;Acc:MGI:1917632]
ENSMUSG00000016946	chr17	24184701	24210452	3097	-	56.1199	48.6957	46.9285	47.3078	60.4383	50.1058	45.3339	49.7349	51.152	56.259	53.9291	51.1441	47.3622	50.5879	55.986	0.019278	5.68952	0.0095581	0.922118	0.999936	Kctd5	protein_coding	potassium channel tetramerisation domain containing 5 [Source:MGI Symbol;Acc:MGI:1916509]
ENSMUSG00000016984	chr11	17838759	17853878	4185	-	43.0188	39.8245	42.7685	56.1216	46.982	43.8728	30.7034	46.3702	50.0119	44.7865	43.6035	37.4781	45.4269	44.1874	40.0427	-0.032013	5.45587	0.0220096	0.882062	0.999936	Etaa1	protein_coding	Ewing's tumor-associated antigen 1 [Source:MGI Symbol;Acc:MGI:1915395]
ENSMUSG00000017009	chr2	164249747	164269387	3255	-	0.0977699	0.0638214	0.140225	0.0530952	0.172516	0	0	0.998905	8.13665	138.276	6.5934	1.24237	12.9023	4.31443	0	6.84718	3.49955	30.0062	4.30673e-08	3.17811e-05	Sdc4	protein_coding	syndecan 4 [Source:MGI Symbol;Acc:MGI:1349164]
ENSMUSG00000017119	chr11	101413463	101443265	55530	+	90.1927	65.1616	91.146	113.252	129.962	101.13	78.51	104.149	87.5337	139.544	110.719	75.3702	98.8639	107.15	123.86	0.104801	6.66033	0.290727	0.589755	0.999936	Nbr1	protein_coding	neighbor of Brca1 gene 1 [Source:MGI Symbol;Acc:MGI:108498]
ENSMUSG00000017132	chr11	117993333	118109906	14686	-	71.812	29.9322	44.311	58.9887	47.6145	69.9162	109.626	70.6068	104.014	67.4004	73.8337	90.1406	72.5755	115.968	45.5721	0.356744	6.15633	1.92357	0.165463	0.913214	Cyth1	protein_coding	cytohesin 1 [Source:MGI Symbol;Acc:MGI:1334257]
ENSMUSG00000017146	chr11	101350078	101413269	11164	-	86.8197	64.7787	116.714	175.161	162.395	147.273	92.1102	119.343	80.1226	138.276	134.356	96.9046	111.659	150.815	142.707	-0.00834852	6.92388	0.00143638	0.969768	0.999936	Brca1	protein_coding	breast cancer 1 [Source:MGI Symbol;Acc:MGI:104537]
ENSMUSG00000017167	chr11	101031837	101052038	6104	+	0.488849	0.382928	1.6827	0.743332	0.287527	2.65749	5.76977	0.841183	0.207303	3.25419	0.746423	0.276081	1.23647	0.568936	3.08729	-0.244008	0.538125	0.106574	0.744079	0.999936	Cntnap1	protein_coding	contactin associated protein-like 1 [Source:MGI Symbol;Acc:MGI:1858201]
ENSMUSG00000017176	chr11	100283635	100303122	10441	-	92.0992	127.77	109.843	148.879	87.4658	85.6196	125.698	79.3867	91.8353	96.964	92.1832	101.46	85.6928	88.7066	98.0561	-0.221185	6.65854	1.39389	0.23775	0.999936	Nt5c3b	protein_coding	5'-nucleotidase, cytosolic IIIB [Source:MGI Symbol;Acc:MGI:1915356]
ENSMUSG00000017188	chr11	101139282	101140428	1177	-	45.6585	86.1589	47.9568	68.4397	54.1702	38.5578	64.0856	47.632	37.3146	52.7841	42.1729	51.2131	34.5137	37.0282	38.9368	-0.462068	5.64381	3.91257	0.0479262	0.547572	Coa3	protein_coding	cytochrome C oxidase assembly factor 3 [Source:MGI Symbol;Acc:MGI:1098757]
ENSMUSG00000017195	chr11	98412411	98419979	7451	+	2.98198	3.44636	2.75775	7.06166	5.40551	1.8844	3.29701	2.68127	2.02121	2.64748	4.47854	3.382	2.2579	2.37057	0	-0.617131	1.67935	0.864326	0.352531	0.999936	Zpbp2	protein_coding	zona pellucida binding protein 2 [Source:MGI Symbol;Acc:MGI:1916626]
ENSMUSG00000017210	chr11	98565905	98590749	24257	-	143.966	130.323	158.173	184.559	190.171	123.694	214.512	165.345	176.881	241.858	183.744	157.85	192.89	173.004	121.372	0.0958184	7.41144	0.284531	0.593747	0.999936	Med24	protein_coding	mediator complex subunit 24 [Source:MGI Symbol;Acc:MGI:1344385]
ENSMUSG00000017221	chr11	98543868	98557293	9305	+	285.048	346.231	248.385	352.18	336.35	211.053	270.149	278.747	214.196	318.911	326.622	298.858	206.867	257.681	232.469	-0.165306	8.12647	0.849582	0.356671	0.999936	Psmd3	protein_coding	proteasome (prosome, macropain) 26S subunit, non-ATPase, 3 [Source:MGI Symbol;Acc:MGI:98858]
ENSMUSG00000017264	chr4	147932538	147956510	16683	+	185.909	132.876	166.867	143.304	149.457	183.222	153.517	157.932	172.373	139.103	194.505	163.44	165.418	145.079	204.637	0.063515	7.35956	0.14477	0.703585	0.999936	Exosc10	protein_coding	exosome component 10 [Source:MGI Symbol;Acc:MGI:1355322]
ENSMUSG00000017286	chr11	75934489	76057227	11539	-	45.5119	63.6299	52.5375	65.838	73.0895	47.7865	43.4793	48	55.1945	58.4652	44.5988	56.1136	45.4806	46.2734	50.2722	-0.14352	5.73747	0.467105	0.494322	0.999936	Glod4	protein_coding	glyoxalase domain containing 4 [Source:MGI Symbol;Acc:MGI:1914451]
ENSMUSG00000017288	chr11	75859728	75993149	20375	-	50.1071	48.249	57.2116	76.2977	53.2501	43.0997	49.6612	48	55.0908	59.6235	54.9865	47.279	53.9747	46.7002	50.3644	-0.0447915	5.72919	0.0488901	0.825006	0.999936	Vps53	protein_coding	vacuolar protein sorting 53 (yeast) [Source:MGI Symbol;Acc:MGI:1915549]
ENSMUSG00000017291	chr11	77342664	77421317	24222	-	114.929	65.9275	178.366	243.972	260.787	219.267	122.608	203.671	122.879	199.885	164.337	124.375	176.493	215.2	176.298	-0.0898937	7.43155	0.135812	0.71248	0.999936	Taok1	protein_coding	TAO kinase 1 [Source:MGI Symbol;Acc:MGI:1914490]
ENSMUSG00000017299	chr2	164571483	164594107	3356	+	38.5213	56.4181	37.8139	33.9278	33.8707	32.1315	44.7157	33.5947	44.2074	39.657	37.9432	40.1699	32.0945	33.3776	37.6926	-0.0684465	5.27004	0.0848365	0.770847	0.999936	Dnttip1	protein_coding	deoxynucleotidyltransferase, terminal, interacting protein 1 [Source:MGI Symbol;Acc:MGI:1923483]
ENSMUSG00000017307	chr2	164618268	164630382	4561	-	16.9142	19.9761	13.8355	16.2471	15.469	16.8147	17.9275	15.9825	18.6573	18.0911	18.3496	16.2888	13.7625	16.0724	17.4179	-0.00456106	4.08007	0.00018766	0.98907	0.999936	Acot8	protein_coding	acyl-CoA thioesterase 8 [Source:MGI Symbol;Acc:MGI:2158201]
ENSMUSG00000017376	chr11	78380670	78510927	12045	-	49.2271	32.3574	46.9752	91.1113	56.5854	54.0196	61.6129	58.6725	55.8682	52.6187	56.0439	57.2869	56.3938	68.0352	47.0928	-0.0228721	5.81511	0.0107724	0.917336	0.999936	Nlk	protein_coding	nemo like kinase [Source:MGI Symbol;Acc:MGI:1201387]
ENSMUSG00000017386	chr11	77972001	77979091	6226	-	47.0762	67.5869	83.1999	73.5899	55.5503	112.339	139.299	58.5674	82.9212	66.4628	64.379	71.5741	90.3162	72.2549	96.9963	-0.0533832	6.30184	0.05056	0.822092	0.999936	Traf4	protein_coding	TNF receptor associated factor 4 [Source:MGI Symbol;Acc:MGI:1202880]
ENSMUSG00000017390	chr11	78136470	78141283	6959	+	1.36878	0.510571	0.981572	3.82285	0.575055	0.724771	7.62433	1.89266	3.88693	33.7554	0.622019	1.31139	0.591356	1.13787	0.92158	1.42967	1.95912	2.77554	0.0957144	0.757563	Aldoc	protein_coding	aldolase C, fructose-bisphosphate [Source:MGI Symbol;Acc:MGI:101863]
ENSMUSG00000017404	chr11	97888024	97891806	1847	+	496.476	775.047	480.924	580.914	469.417	436.698	476.83	417.595	472.392	376.108	409.226	481.555	388.359	380.144	404.942	-0.343741	8.8832	3.87091	0.0491299	0.554257	Rpl19	protein_coding	ribosomal protein L19 [Source:MGI Symbol;Acc:MGI:98020]
ENSMUSG00000017405	chr11	77979608	77990177	13903	-	8.21267	10.5944	10.3766	16.7781	9.60341	9.18043	11.9517	10.7251	19.1755	12.024	11.2585	9.38677	15.1065	11.3787	16.5424	0.287904	3.61695	0.505223	0.477214	0.999936	Nek8	protein_coding	NIMA (never in mitosis gene a)-related expressed kinase 8 [Source:MGI Symbol;Acc:MGI:1890646]
ENSMUSG00000017417	chr11	97784552	97847758	8624	-	2.24871	5.74393	10.1429	15.61	6.09558	4.73517	18.7517	8.77985	29.4889	18.5875	14.3064	15.8747	33.7073	14.6975	21.3807	1.22819	3.8761	7.15389	0.00748015	0.179423	Plxdc1	protein_coding	plexin domain containing 1 [Source:MGI Symbol;Acc:MGI:1919574]
ENSMUSG00000017418	chr2	14971022	15004083	11235	+	49.3738	30.8896	68.4296	62.493	68.6615	76.1009	44.0975	71.6057	55.1945	62.3813	50.6324	54.8022	64.3503	77.8968	75.6617	0.0703208	5.93121	0.0968953	0.755588	0.999936	Arl5b	protein_coding	ADP-ribosylation factor-like 5B [Source:MGI Symbol;Acc:MGI:1923119]
ENSMUSG00000017421	chr11	80196781	80219235	15167	+	408.287	280.24	378.606	462.246	362.169	372.435	344.331	397.354	390.715	406.94	406.925	360.148	353.362	398.018	391.441	0.0167257	8.57321	0.0122128	0.912004	0.999936	Zfp207	protein_coding	zinc finger protein 207 [Source:MGI Symbol;Acc:MGI:1340045]
ENSMUSG00000017428	chr11	80242117	80286750	18343	+	132.087	100.072	105.87	154.082	135.54	99.97	87.9889	111.614	91.4207	122.28	109.227	110.985	93.0041	98.0466	111.373	-0.168404	6.7965	0.915686	0.33861	0.999936	Psmd11	protein_coding	proteasome (prosome, macropain) 26S subunit, non-ATPase, 11 [Source:MGI Symbol;Acc:MGI:1916327]
ENSMUSG00000017446	chr11	118289517	118311277	8505	+	8.01713	1.34025	1.16854	2.12381	8.68333	5.17003	3.70914	15.9299	22.026	6.39808	4.41634	13.39	24.5681	18.0163	3.77848	1.18352	3.23777	3.63797	0.0564758	0.598372	C1qtnf1	protein_coding	C1q and tumor necrosis factor related protein 1 [Source:MGI Symbol;Acc:MGI:1919254]
ENSMUSG00000017453	chr11	77694117	77707598	3512	-	1.66209	2.87196	1.21528	2.54857	7.3032	1.25627	4.53339	1.78751	4.35337	1.65468	2.55028	4.4173	5.75228	2.79727	4.56182	0.352292	1.74816	0.367821	0.544194	0.999936	Pipox	protein_coding	pipecolic acid oxidase [Source:MGI Symbol;Acc:MGI:1197006]
ENSMUSG00000017466	chr11	118162383	118217054	4427	-	12.759	11.2964	4.90786	23.5212	94.424	85.0881	65.5281	43.5838	129.202	20.7386	36.5747	100.839	59.5657	82.4009	68.1509	0.71651	5.81016	2.19619	0.138352	0.871298	Timp2	protein_coding	tissue inhibitor of metalloproteinase 2 [Source:MGI Symbol;Acc:MGI:98753]
ENSMUSG00000017478	chr8	124900509	124941260	23533	+	145.188	105.624	153.032	164.701	143.304	160.368	122.401	157.459	131.016	140.923	166.95	155.02	164.451	179.12	153.996	0.090418	7.22702	0.302594	0.582261	0.999936	Zc3h18	protein_coding	zinc finger CCCH-type containing 18 [Source:MGI Symbol;Acc:MGI:1923264]
ENSMUSG00000017485	chr14	17197693	17263301	9356	+	359.695	269.199	456.992	330.358	531.581	436.07	264.379	410.392	602.112	687.573	714.7	411.499	552.273	519.96	525.946	0.553588	8.87894	8.92767	0.00280883	0.0920019	Top2b	protein_coding	topoisomerase (DNA) II beta [Source:MGI Symbol;Acc:MGI:98791]
ENSMUSG00000017493	chr11	98902558	98915706	7098	+	6.79501	0.319107	0.280449	0.371666	0.402538	0.434862	7.8304	1.2092	484.416	0.330935	0.248808	0.207061	137.087	0.616347	2.39611	5.34264	5.41932	17.4792	2.90471e-05	0.00327771	Igfbp4	protein_coding	insulin-like growth factor binding protein 4 [Source:MGI Symbol;Acc:MGI:96439]
ENSMUSG00000017499	chr11	98769115	98785254	12669	+	172.564	160.894	170.466	251.937	175.967	138.383	152.075	137.796	170.04	160.393	206.448	173.31	197.513	179.594	176.575	0.0621304	7.45315	0.12959	0.718857	0.999936	Cdc6	protein_coding	cell division cycle 6 [Source:MGI Symbol;Acc:MGI:1345150]
[truncated: 11,250 more rows]
